# Supplementary material for: Characteristics and knowledge synthesis approach for 456 network meta-analyses: a scoping review
Source: BMC Med. 2017 Jan 5;15:3. doi: 10.1186/s12916-016-0764-6 (PMC5215202; doi:10.1186/s12916-016-0764-6)
Supplement: Additional file 2: — Supplementary data file. (XLSX 449 kb) [file 12916_2016_764_MOESM2_ESM.xlsx]

## Sheet: Study Characteristics (n=456)
First Author	Year	Country	Journal Name	Journal Discipline	Title	Publication Date	Funding Type	Funding Source	Name of Knowledge Synthesis Method	Name of NMA approach	Full Review Method Reported	NMA Methodology cited	Leverage Group
Naci	2013	UK	BMJ	Medicine, General & Internal	Comparative effectiveness of exercise and drug interventions on mortality outcomes: metaepidemiological study	2013-10-01	Non-sponsored	NA	Not reported	network meta-analysis	Yes	Lu G, Ades AE. Combination of direct and indirect evidence in mixed treatment comparisons. Stat Med 2004;23:3105-24. Mills EJ, Thorlund K, Ioannidis JP. Demystifying trial networks and network meta-analysis. BMJ 2013;346:f2914. Dias S, Sutton AJ, Ades AE, Welton NJ. NICE DSU technical support document 2: a generalised linear modelling framework for pairwise and network meta-analysis of randomised…	NA
Lin	2014	Singapore	Annals of Pharmacotherapy	Pharmacology & Pharmacy	Comparative Efficacy and Tolerability of Topical Prostaglandin Analogues for Primary Open-Angle Glaucoma and Ocular Hypertension	2014-12-01	Non-sponsored	NA	Systematic review	network meta-analysis	Yes	Caldwell et al. 2005; Jansen et al. 2011 Higgins JPT, Jackson D, Barrett JK, Lu G, Ades AE, White IR. Consistency and inconsistency in network meta-analysis: concepts and models for multi-arm studies. Res Synthesis Methods. 2012;3:98-110.	NA
Valentin	2011	Hungary	Orvosi Hetilap	Medicine, General & Internal	Used in rheumatoid arthritis Biological treatment efficacy According to the endpoint ACR70: indirect comparison Bayesian models and Meta Regression [Translated]	2011-05-18	Funding source not reported	NA	Not reported	indirect comparison metaregression	Yes	Ades, A. E., Sculpher, M., Sutton, A.: Bayesian methods for evidence synthesis in cost-effectiveness analysis. Pharmacoeconomics, 2006, 24, 1-19. Nixon, R. M., Bansback, N., Brennan, A.: Using mixed treatment comparisons and meta-regression to perform indirect comparisons to estimate the efficacy of biologic treatments in rheumatoid arthritis. Statistics in Medicine, 2007, 26, 1237-1254.	NA
Castellucci	2014	Canada	JAMA	Medicine, General & Internal	Clinical and Safety Outcomes Associated With Treatment of Acute Venous Thromboembolism A Systematic Review and Meta-analysis	2014-09-17	Publicly-sponsored	the Heart and Stroke Foundation of Canada; the University of Ottawa; the Canadian Institutes of Health Research; Canadian Network and Centre for Trials Internationally (CANNeCTIN);	Systematic review	network meta-analysis	Yes	Dias S, WeltonNJ, Sutton AJ,Ades A. NICEDSU technical support document 2: a generalised linear modelling framework for pairwise and network meta-analysis of randomised controlled trials; 2011.	NA
Jansen	2009	USA	Current Medical Research and Opinion	Medicine, General & Internal	Prevention of vertebral fractures in osteoporosis: mixed treatment comparison of bisphosphonate therapies	2009-06-17	Industry-sponsored	Novartis Pharma AG	Systematic review	mixed-treatment comparisons	Yes	Lu G, Ades AE. Combination of direct and indirect evidence in mixed treatment comparisons. Stat Med 2004; 23:3105-24 Caldwell DM, Ades AE, Higgins JP. Simultaneous comparison of multiple treatments: combining direct and indirect evidence. BMJ 2005;331:897-900 Jansen JP, Crawford B, Bergman G, et al. Bayesian meta-analysis of multiple treatment comparisons: an introduction to mixed treatment compa…	Updated literature search of previous systematic review(s)
Edwards	2015	UK	Health Technology Assessment	Health Care Sciences & Services	Topotecan, pegylated liposomal doxorubicin hydrochloride, paclitaxel, trabectedin and gemcitabine for advanced recurrent or refractory ovarian cancer: a systematic review and economic evaluation	2014-01-01	Publicly-sponsored	National Institute for Health Research Health Technology Assessment programme	Systematic review	network meta-analysis	Yes	Dias S, WeltonNJ, Sutton AJ,Ades A. NICEDSU technical support document 2: a generalised linear modelling framework for pairwise and network meta-analysis of randomised controlled trials; 2011.	Updated and expanded literature search of previous systematic review(s)
Patel	2014	USA	PlosOne	Multidisciplinary Sciences	48-Week Efficacy and Safety of Dolutegravir Relative to Commonly Used Third Agents in Treatment-Naive HIV-1–Infected Patients: A Systematic Review and Network Meta-Analysis	2014-09-04	Industry-sponsored	ViiV Healthcare; Pharmerit International; GlaxoSmithKline	Systematic review	network meta-analysis	Yes	Lu G, Ades AE (2004) Combination of direct and indirect evidence in mixed treatment comparisons. Stat Med 23: 3105–3124. Lunn DJ TA, Best N, Spiegelhalter D (2000) Win-BUGS – a Bayesian modelling framework: concepts, structure, and extensibility. Stat Comput 10: 325–337. Dias S, Welton NJ, Sutton AJ, Ades AE (2013) Evidence synthesis for decision making 5: the baseline natural history model. Med …	NA
Biondi-Zoccai	2005	Italy	International Journal of Cardiology	Cardiac & Cardiovascular Systems	Adjusted indirect comparison of intracoronary drug-eluting stents: evidence from a metaanalysis of randomized bare-metal-stent-controlled trials	2004-12-16	Funding source not reported	NA	Not reported	adjusted indirect comparisons	Yes	Song F, Altman D, Glenny A-M, Deeks JJ. Validity of indirect comparison for estimating efficacy of competing interventions: empirical evidence from published meta-analysis. BMJ 2003;326:472.	NA
Singh	2011	USA	The Cochrane Database of Systematic Reviews	Medicine, General & Internal	Adverse effects of biologics: a network meta-analysis and Cochrane overview (Review)	2011-02-16	Publicly-sponsored	Canadian Institutes of Health Research; National Institutes of Health Research, Cochrane Review Incentive Scheme 2009, UK.	Overview of Reviews	network meta-analysis	Yes	Not reported	Cochrane Update
Alberton	2012	Canada	Q J Med	Medicine, General & Internal	Adverse events associated with individual statin treatments for cardiovascular disease: an indirect comparison meta-analysis	2011-09-14	Non-sponsored	NA	Systematic review	indirect comparisons	Yes	Bucher HC, Guyatt GH, Griffith LE, Walter SD. The results of direct and indirect treatment comparisons in meta-analysis of randomized controlled trials. J Clin Epidemiol 1997; 50:683–91.	NA
Donahue	2012	USA	Agency for Healthcare Research and Quality	Report	Drug Therapy for Rheumatoid Arthritis in Adults: An Update	2012-06-01	Publicly-sponsored	Agency for Healthcare Research and Quality	Systematic review	mixed-treatment comparisons	Yes	Lu G, Ades AE. Combination of direct and indirect evidence in mixed treatment comparisons. Stat Med. 2004 Oct 30;23(20):3105-24. PMID: 15449338. Higgins JP, Whitehead A. Borrowing strength from external trials in a metaanalysis. Stat Med. 1996 Dec 30;15(24):2733-49. PMID: 8981683. Whitehead A. Meta-analysis of controlled clinical trials. Chichester, UK: John Wiley & Sons, Ltd.; 2002.	Updated literature search of previous systematic review(s)
Shamliyan	2013	USA	Agency for Healthcare Research and Quality	Report	Migraine in Adults: Preventive Pharmacologic Treatments	2013-04-01	Publicly-sponsored	Agency for Healthcare Research and Quality	Systematic review	mixed-treatment comparisons	Yes	Glenny AM, Altman DG, Song F, et al. Indirect comparisons of competing interventions. Health Technol Assess. 2005 Jul;9(26):1-134, iii-iv. PMID 16014203. Song F, Loke YK, Walsh T, et al. Methodological problems in the use of indirect comparisons for evaluating healthcare interventions: survey of published systematic reviews. BMJ. 2009;338:b1147. PMID 19346285. Donegan S, Williamson P, Gamble C, e…	NA
Liu	2014	China	American Journal of Hypertension	Peripheral Vascular Disease	Aliskiren/Amlodipine vs. Aliskiren/Hydrochlorothiazide in Hypertension: Indirect Meta-Analysis of Trials Comparing the Two Combinations vs. Monotherapy	2013-12-04	Publicly-sponsored	National Natural Science Foundation of China and Major Basic Research Development Program of China from the Ministry of Science and Technology	Systematic review	indirect comparisons	Yes	Wells GA, Sultan SA, Chen L, Khan M, Coyle D. Indirect treatment comparison [computer program]. Version 1.0. Canadian Agency for Drugs and Technologies in Health: Ottawa, Canada, 2009.	NA
Thakkinstian	2012	Thailand	BJU International	Urology & Nephrology	α -blockers, antibiotics and anti-infl ammatories have a role in the management of chronic prostatitis/chronic pelvic pain syndrome	2012-04-03	Funding source not reported	NA	Systematic review	network meta-analysis	Yes	Lu G , Ades AE . Combination of direct and indirect evidence in mixed treatment comparisons . S tat Med 2004 ; 23: 3105 – 24 Song F , Altman DG , Glenny AM , Deeks JJ . Validity of indirect comparison for estimating efficacy of competing interventions: empirical evidence from published meta-analyses . B MJ 2003 ; 326 : 472 – 6 Song F , Harvey I , Lilford R . Adjusted indirect comparison may be le…	Updated literature search of previous systematic review(s)
Reinecke	2015	Germany	British Journal of Pharmacology	Pharmacology & Pharmacy	Analgesic efficacy of opioids in chronic pain: recent meta-analyses	2014-07-01	Publicly-sponsored	the Deutsche Gesellschaft zum Studium des Schmerzes (German Society for the Study of Pain); the Deutsche Forschungsgemeinschaft and Bundesministerium für Bildung und Forschung	Not reported	adjusted indirect comparisons	Yes	Not reported	NA
Bangalore	2014	USA	BMJ	Medicine, General & Internal	Anticoagulant therapy during primary percutaneous coronary intervention for acute myocardial infarction: a meta-analysis of randomized trials in the era of stents and P2Y12 inhibitors	2014-11-11	Non-sponsored	NA	Not reported	mixed-treatment comparisons	Yes	Higgins JPT, Jackson D, Barrett JK, Lu G, Ades AE, White IR. Consistency and inconsistency in network meta-analysis: concepts and models for multi-arm studies. Research Synthesis Methods 2012;3:98-110. White IR, Barrett JK, Jackson D, Higgins JPT. Consistency and inconsistency in network meta-analysis: model estimation using multivariate meta-regression. Research Synthesis Methods 2012;3:111-25.	NA
Coleman	2008	USA	Journal of Hypertension	Peripheral Vascular Disease	Antihypertensive medication and their impact on cancer incidence: a mixed treatment comparison meta-analysis of randomized controlled trials	2008-04-01	Funding source not reported	NA	Not reported	mixed-treatment comparisons	Yes	Not reported	NA
Leibovici-Weissman	2014	Israel	The Cochrane Database of Systematic Reviews	Medicine, General & Internal	Antimicrobial drugs for treating cholera (Review)	2014-06-19	Non-sponsored	NA	Systematic review	network meta-analysis	Yes	Bucher H C, Guyatt G H, Griffith L E, Walter S D. The results of direct and indirect treatment comparisons in meta-analysis of randomized controlled trials. Journal of Clinical Epidemiology 1997;50(6):683–91. Donegan S, Williamson P, Gamble C, Tudur-Smith C. Indirect comparisons: a review of reporting and methodological quality. PLoS One 2010;5(11):e11054.	NA
Messori	2014	Italy	Journal of Endocrinological Investigation	Endocrinology & Metabolism	Anti-reabsorptive agents in women with osteoporosis: determining statistical equivalence according to evidence-based methods	2014-07-10	Funding source not reported	NA	Not reported	network meta-analysis	Yes	Fadda V, Maratea D, Trippoli S, Messori A (2011) Network meta-analysis. Results can be summarised in a simple figure. BMJ 23(342):d1555	NA
Thorlund	2012	Canada	Biologics : Targets & Therapy	Medicine, General & Internal	Anti-tumor necrosis factor (TNF) drugs for the treatment of psoriatic arthritis: an indirect comparison meta-analysis	2012-12-03	Industry-sponsored	Merck, Sharp, & Dohme, UK.	Not reported	indirect comparisons	Yes	Bucher HC, Guyatt GH, Griffith LE, Walter SD. The results of direct and indirect treatment comparisons in meta-analysis of randomized controlled trials. J Clin Epidemiol. 1997;50(6):683–691.	NA
Wilhelmus	2015	USA	The Cochrane Database of Systematic Reviews	Medicine, General & Internal	Antiviral treatment and other therapeutic interventions for herpes simplex virus epithelial keratitis (Review)	2015-01-09	Publicly-sponsored	National Institutes of Health, USA; the Cochrane Eyes and Vision Group, US Project; Research to Prevent Blindness, Inc, USA; Sid W Richardson Foundation, USA; NIHR	Systematic review	network meta-analysis	Yes	Song F, Altman DG, Glenny AM, Deeks JJ. Validity of indirect comparison for estimating efficacy of competing interventions: empirical evidence from published metaanalyses. BMJ (Clinical research ed.) 2003;326(7387):472.	Cochrane Update
Zhou	2006	Canada	American Heart Journal	Cardiac & Cardiovascular Systems	Are statins created equal? Evidence from randomized trials of pravastatin, simvastatin, and atorvastatin for cardiovascular disease prevention	2006-01-25	Publicly-sponsored	the Natural Science and Engineering Research Council of Canada (NSERC) and a fellowship from the Canadian Cardiovascular Outcome Research Team (CCORT); the Arthritis Society; the Canadian Institute for Health Research (CIHR)	Not reported	adjusted indirect comparisons	Yes	Bucher HC, Guyatt GH, Griffith LE, et al. The results of direct and indirect treatment comparisons in meta-analysis of randomized controlled trials. J Clin Epidemiol 1997;50:683- 91. Song F, Altman DG, Glenny AM, et al. Validity of indirect comparison for estimating efficacy of competing interventions: empirical evidence from published meta-analyses. BMJ 2003;326:472.	NA
Zintzaras	2014	USA	Clinical Therapeutics	Pharmacology & Pharmacy	Assessment of the Relative Effectiveness and Tolerability of Treatments of Type 2 Diabetes Mellitus: A Network Meta-analysis	2014-08-04	Funding source not reported	NA	Not reported	network meta-analysis	Yes	Bucher HC,GuyattGH,Griffith LE,WalterSD.The results of direct and indirect treatment comparisons in metaanalysis of randomized controlled trials. J Clin Epidemiol. 1997;50: 683–691. GlennyAM,AltmanDG,SongF,etal.Indirectcomparisons of competing interventions. Health Technol Assess. 2005;9:1–134,iii–iv. Song F, Loke YK, Walsh T, Glenny AM, Eastwood AJ, Altman DG. Methodological problems in the use …	NA
Chan	2014	Canada	PloS one	Multidisciplinary Sciences	A Bayesian Meta-Analysis of Multiple Treatment Comparisons of Systemic Regimens for Advanced Pancreatic Cancer	2014-10-06	Non-sponsored	NA	Systematic review	multiple treatment comparisons	Yes	Sutton AJ, Abrams KR (2001) Bayesian methods in meta-analysis and evidence synthesis. Stat Methods Med Res 10: 277–303.	NA
Katsanos	2014	UK	Journal of Vascular Surgery	Surgery	Bayesian network meta-analysis of nitinol stents, covered stents, drug-eluting stents, and drug-coated balloons in the femoropopliteal artery	2014-03-21	Non-sponsored	NA	Systematic review	network meta-analysis	Yes	Dias S, Welton NJ, Sutton AJ, Caldwell DM, Guobing L, Ades AE. NICE DSU technical support document 4: inconsistency in networks of evidence based on randomised controlled trials. 2011. Available at: http://www.nicedsu.org.uk. Dias S, Welton NJ, Sutton AJ, Ades AE. NICE DSU technical support document 2: a generalised linear modelling framework for pairwise and network meta-analysis of randomized c…	NA
Greco	2015	Italy	British Journal of Anaesthesia	Anesthesiology	A Bayesian network meta-analysis on the effect of inodilatory agents on mortality	2015-02-04	Funding source not reported	NA	Not reported	network meta-analysis	Yes	Greco T, Landoni G, Biondi-Zoccai G, D’Ascenzo F, Zangrillo A. A Bayesian network meta-analysis for binary outcome: how to do it. Stat Methods Med Res Advance Access published on 28 October, 2013 Greco T, Landoni G, Saleh O, Zangrillo A. Case study in anesthesia and intensive care. In: Biondi-Zoccai G, ed. Network Meta-Analysis: Evidence Synthesis with Mixed Treatment Comparison. Hauppauge, NY: N…	NA
Ellis	2014	USA	Value in Health	Health Care Sciences & Services	Bazedoxifene versus Oral Bisphosphonates for the Prevention of Nonvertebral Fractures in Postmenopausal Women with Osteoporosis at Higher Risk of Fracture: A Network Meta-Analysis	2014-05-05	Industry-sponsored	Pfizer, Inc	Systematic review	network meta-analysis	Yes	Caldwell DMAdesAEHigginsJPSimultaneoucomparisoof multiple treatmentscombinindirecanindirecevidenceBMJ 2005;331:897–900. Hoaglin DC, Hawkins N, Jansen JP, etal. Conducting indirect-treatment-comparison and network-meta-analysisstudies: report of the ISPOR Task Force on Indirect Treatment Comparisons Good Research Practices: part2.Value Health 2011;14:429–37. Jansen JP, Fleurence R, Devine B,etal. …	NA
Messori	2014	Italy	Clinical Drug Investigation	Pharmacology & Pharmacy	Biological Drugs for the Treatment of Moderate-to-Severe Psoriasis by Subcutaneous Route: Determining Statistical Equivalence According to Evidence-Based Methods	2014-06-28	Funding source not reported	NA	Overview of Reviews	network meta-analysis	Yes	Fadda V, Maratea D, Trippoli S, Messori A. Network metaanalysis. Results can be summarised in a simple figure. BMJ. 2011;23(342):d1555. Bucher HC, Guyatt GH, Griffith LE, Walter SD. The results of direct and indirect treatment comparisons in meta-analysis of randomized controlled trials. J Clin Epidemiol. 1997;50:683–91.	NA
Messori	2014	Italy	Therapeutic Advances in Musculoskeletal Disease	Orthopedics	Biological drugs for the treatment of rheumatoid arthritis by the subcutaneous route: interpreting efficacy data to assess statistical equivalence	2014-10-20	Non-sponsored	NA	Overview of Reviews	network meta-analysis	Yes	Hoaglin, D., Hawkins, N., Jansen, J., Scott, D., Itzler, R., Cappelleri, C. et al. (2011) Conducting indirecttreatment-comparison and network-meta-analysis studies: report of the ISPOR Task Force on Indirect Treatment Comparisons Good Research Practices: part 2. Value Health 14: 429–437. DOI: 10.1016/j.jval.2011.01.011. Jansen, J., Fleurence, R., Devine, B., Itzler, R., Barrett, A., Hawkins, N. e…	NA
Galvan-Banqueri	2013	Spain	Journal of Clinical Pharmacy and Therapeutics	Pharmacology & Pharmacy	Biological treatments for moderate-to-severe psoriasis: indirect comparison	2013-02-26	Funding source not reported	NA	Systematic review	indirect comparisons	Yes	Bucher HC, Guyatt GH, Griffith LE, Walter SD. The results of direct and indirect treatment com-parisons in meta-analysis of randomized controlled trials. J Clin Epidemiol, 1997;50:683–691.	NA
Singh	2009	USA	The Cochrane Database of Systematic Reviews	Medicine, General & Internal	Biologics for rheumatoid arthritis: an overview of Cochrane reviews (Review)	2009-10-07	Publicly-sponsored	NIH CTSA Award	Overview of Reviews	indirect comparisons	Yes	Not reported	NA
Musini	2014	Canada	The Cochrane Database of Systematic Reviews	Medicine, General & Internal	Blood pressure-lowering efficacy of monotherapy with thiazide diuretics for primary hypertension (Review)	2014-05-29	Publicly-sponsored	Canadian Institutes of Health Research	Systematic review	adjusted indirect comparisons	Yes	Wells GA, Sultan SA, Chen L, Khan M, Coyle D. Indirect treatment comparison. 1. Canadian Agency for Drugs and Technology in Health, 2009.	NA
Mills	2014	Canada	Circulation	Cardiac & Cardiovascular Systems	Cardiovascular Events Associated With Smoking Cessation Pharmacotherapies A Network Meta-Analysis	2013-12-09	Non-sponsored	NA	Not reported	network meta-analysis	Yes	Lu G, Ades AE. Combination of direct and indirect evidence in mixed treatment comparisons. Stat Med. 2004; 23:3105–3124. Thorlund K, Thabane L, Mills EJ. Modelling heterogeneity variances in multiple treatment comparison meta-analysis: are informative priors the better solution? BMC Med Res Meth. 2013:13.	NA
Zhang	2014	China	World Journal of Gastroenterology	Gastroenterology & Hepatology	Chemotherapy for patients with gastric cancer after complete resection: A network meta-analysis	2014-01-14	Non-sponsored	NA	Not reported	network meta-analysis	Yes	Not reported	NA
Gresham	2014	Canada	BMC Cancer	Oncology	Chemotherapy regimens for advanced pancreatic cancer: a systematic review and network meta-analysis	2014-06-27	Publicly-sponsored	CIHR; Canadian Network and Centre for Trials Internationally (CANNeCTIN)	Systematic review	network meta-analysis	Yes	Salanti G, Higgins J, Ades AE, Ioannidis JP: Evaluation of networks of randomized trials. Stat Methods Med Res 2008, 17(3):279–301. Jansen JP, Crawford B, Bergman G, Stam W: Bayesian meta-analysis of multiple treatment comparisons: an introduction to mixed treatment comparisons. Value Health 2008, 11(5):956–64. Glenny AM, Altman DG, Song F, Sakarovitch C, Deeks JJ, D’Amico R, Bradburn M, Eastwood…	NA
Costa	2011	Portugal	Epilepsia	Clinical Neurology	Clinical comparability of the new antiepileptic drugs in refractory partial epilepsy: A systematic review and meta-analysis	2011-04-19	Non-sponsored	NA	Systematic review	adjusted indirect comparisons	Yes	Bucher HC, Guyatt GH, Griffith LE, Walter SD. (1997) The results of direct and indirect treatment comparisons in meta-analysis of randomized controlled trials. J Clin Epidemiol 50:683–691.	NA
Brown	2013	UK	Health Technology Assessment	Health Care Sciences & Services	Clinical effectiveness and cost-effectiveness of first-line chemotherapy for adult patients with locally advanced or metastatic non-small cell lung cancer: a systematic review and economic evaluation	2013-07-01	Publicly-sponsored	HTA Programme	Systematic review	mixed-treatment comparisons	Yes	Not reported	NA
Loveman	2015	UK	Health Technology Assessment	Health Care Sciences & Services	The clinical effectiveness and cost-effectiveness of treatments for idiopathic pulmonary fibrosis: a systematic review and economic evaluation	2015-03-01	Publicly-sponsored	the HTA Programme	Systematic review	network meta-analysis	Yes	Caldwell D, Ades AE, Higgins JPT. Simultaneous comparison of multiple treatments: combining direct and indirect evidence. BMJ 2005;331:897–900. http://dx.doi.org/10.1136/bmj.331.7521.897 Hasselblad V. Meta-analysis of multitreatment studies. Med Decis Making 1998;18:37–43. http://dx.doi.org/10.1177/0272989X9801800110 National Institute for Health and Clinical Excellenece. Guide to the Methods of …	NA
Gao	2013	Australia	Epilepsy Research	Clinical Neurology	Clinical efficacy and safety of the newer antiepileptic drugs as adjunctive treatment in adults with refractory partial-onset epilepsy: A meta-analysis of randomized placebo-controlled trials	2012-07-08	Funding source not reported	NA	Systematic review	adjusted indirect comparisons	Yes	Bucher, H.C., Guyatt, G.H., Griffith, L.E., Walter, S.D., 1997. The results of direct and indirect treatment comparisons in metaanalysis of randomized controlled trials. J. Clin. Epidemiol. 50, 683—691.	NA
Palmerini	2013	Italy	Journal of the American College of Cardiology	Cardiac & Cardiovascular Systems	Clinical Outcomes With Drug-Eluting and Bare-Metal Stents in Patients With ST-Segment Elevation Myocardial Infarction Evidence From a Comprehensive Network Meta-Analysis	2013-06-07	Funding source not reported	NA	Systematic review	network meta-analysis	Yes	Song F, Harvey I, Lilford R. Adjusted indirect comparison may be less biased than direct comparison for evaluating new pharmaceutical interventions. J Clin Epidemiol 2008;61:455–63	NA
Naci	2013	UK	European Journal of Preventive Cardiology	Cardiac & Cardiovascular Systems	Comparative benefits of statins in the primary and secondary prevention of major coronary events and all-cause mortality: a network meta-analysis of placebo-controlled and active-comparator trials	2013-02-27	Non-sponsored	NA	Systematic review	network meta-analysis	Yes	Caldwell et al. 2005; Jansen et al. 2011; Lu and Ades 2004; Dias S, Welton NJ, Sutton AJ, et al. NICE DSU technical support document 1: introduction to evidence synthesis for decision making – report by the decision support unit. London: NICE. Available at: http://www.nicedsu.org.uk (2011, accessed December 2011).	NA
Lewis	2015	UK	The Spine Journal	Clinical Neurology	Comparative clinical effectiveness of management strategies for sciatica: systematic review and network meta-analyses	2013-10-04	Publicly-sponsored	National Institute for Health Research (NIHR) HTA program	Systematic review	network meta-analysis	Yes	Lu G, Ades AE. Combination of direct and indirect evidence in mixed treatment comparisons. Stat Med 2004;23:3105–24. Cooper NJ, Sutton AJ, Lu G, Khunti K. Mixed comparison of stroke prevention treatments in individuals with nonrheumatic atrial fibrillation. Arch Intern Med 2006;166:1269–75. Sutton AJ, Abrams KR. Bayesian methods in meta-analysis and evidence synthesis. Stat Methods Med Res 2001;1…	NA
Loke	2014	UK	British Journal of Clinical Pharmacology	Pharmacology & Pharmacy	Comparative coronary risks of apixaban, rivaroxaban and dabigatran: a meta-analysis and adjusted indirect comparison	2014-03-10	Non-sponsored	NA	Not reported	multiple treatment comparisons	Yes	Bucher HC, Guyatt GH, Griffith LE, Walter SD. The results of direct and indirect treatment comparisons in meta-analysis of randomized controlled trials. J Clin Epidemiol 1997; 50: 683–91. Wells GA, Sultan SA, Chen M, Khan D. Indirect Treatment Comparison. 1.0 Edition. Ottawa: Canadian Agency for Drugs and Technologies in Health, 2009.	NA
Lee	2015	Malaysia	BJU International	Urology & Nephrology	Comparative effectiveness and safety of various treatment procedures for lower pole renal calculi: a systematic review and network meta-analysis	2015-03-17	Non-sponsored	NA	Systematic review	network meta-analysis	Yes	White IR. Multivariate random-effects meta-regression: updates to mvmeta. Stata J 2011; 11: 255–70 Salanti G, Marinho V, Higgins JP. A case study of multiple-treatments meta-analysis demonstrates that covariates should be considered. J Clin Epidemiol 2009; 62: 857–64 Chaimani A, Higgins JP, Mavridis D, Spyridonos P, Salanti G. Graphical tools for network meta-analysis in STATA. PLoS ONE 2013; 8: …	NA
Kotb	2015	Canada	PLoS One	Multidisciplinary Sciences	Comparative Effectiveness of Different Forms of Telemedicine for Individuals with Heart Failure (HF): A Systematic Review and Network Meta-Analysis	2015-02-25	Publicly-sponsored	CIHR; Canadian Network and Centre for Trials Internationally (CANNeCTIN)	Systematic review	network meta-analysis	Yes	Lu G, Ades AE. Mixed treatment comparisons: combination of direct and indirect evidence. Statistics in Medicine. 2004; 23(20): 3105–3124. PMID: 15449338	NA
Craddy	2014	Switzerland	Diabetes Therapy	Endocrinology & Metabolism	Comparative Effectiveness of Dipeptidylpeptidase-4 Inhibitors in Type 2 Diabetes: A Systematic Review and Mixed Treatment Comparison	2014-03-25	Industry-sponsored	Takeda Pharmaceuticals International GmbH	Systematic review	mixed-treatment comparisons	Yes	Lunn DJ, Best N, Thomas A, Wakefield J, Spiegelhalter D. Bayesian analysis of population PK/PD models: general concepts and software. J Pharmacokinet Pharmacodyn. 2002;29(3):271–307. Dias S, Welton N, Sutton AJ, Caldwell DM, Lu G, Ades AE. NICE DSU Technical Support Document 4: inconsistency in networks of evidence based on randomised controlled trials; 2012.	NA
Hazlewood	2015	Canada	Gastroenterology	Gastroenterology & Hepatology	Comparative Effectiveness of Immunosuppressants and Biologics for Inducing and Maintaining Remission in Crohn’s Disease: A Network Meta-analysis	2014-10-16	Publicly-sponsored	Alberta IBD Consortium, funded by an AHFMR Interdisciplinary Team Grant (AHFMR is now Alberta Innovates–Health Solutions).	Systematic review	network meta-analysis	Yes	Spiegelhalter DJ, Abrams KR, Myles JP. Bayesian approaches to clinical trials and health-care evaluation. Chichester, England: John Wiley & Sons Ltd, 2004. Ades AE, Sculpher M, Sutton A, et al. Bayesian methods for evidence synthesis in cost-effectiveness analysis. Pharmacoeconomics 2006;24:1–19.	Updated literature search of previous systematic review(s)
Loymans	2014	Netherlands	BMJ	Medicine, General & Internal	Comparative effectiveness of long term drug treatment strategies to prevent asthma exacerbations: network meta-analysis	2014-05-13	Non-sponsored	NA	Systematic review	network meta-analysis	Yes	Smith TC, Spiegelhalter DJ, Thomas A. Bayesian approaches to random-effects meta-analysis: a comparative study. Stat Med 1995;14:2685-99. Lu GF, Ades AE. Combination of direct and indirect evidence in mixed treatment comparisons. Stat Med 2004;23:3105-24.	Updated literature search of previous systematic review(s)
Nagayama	2014	Japan	Journal of the National Cancer Institute	Oncology	Comparative Effectiveness of Neoadjuvant Therapy for HER2–Positive Breast Cancer: A Network Meta-Analysis	2014-09-15	Publicly-sponsored	Ministry of Education, Culture, Sports, Science and Technology of Japan Grants-in-Aid for Scientific Research	Not reported	network meta-analysis	Yes	Salanti, G, Higgins JP, Ades AE, et al. Evaluation of networks of randomized trials. Stat Methods Med Res. 2008;17(3):279–301. Caldwell, DM, Ades AE, Higgins JP. Simultaneous comparison of multiple treatments: combining direct and indirect evidence. Bmj. 2005;331(7521):897–900. Lu, G, Ades AE. Combination of direct and indirect evidence in mixed treatment comparisons. Stat Med. 2004;23(20):3105–3…	NA
Wang	2014	China	PLoS One	Multidisciplinary Sciences	Comparative Effectiveness of Oral Drug Therapies for Lower Urinary Tract Symptoms due to Benign Prostatic Hyperplasia: A Systematic Review and Network Meta-Analysis	2014-09-12	Publicly-sponsored	National Natural Science Foundation of China	Systematic review	network meta-analysis	Yes	Salanti G, Higgins JP, Ades AE, Ioannidis JP (2008) Evaluation of networks of randomized trials. Stat Methods Med Res 17: 279–301. Dias S, Welton NJ, Caldwell DM, Ades AE (2010) Checking consistency in mixed treatment comparison meta-analysis. Statistics in Medicine 29: 932–944.	NA
Bannuru	2015	USA	Annals of Internal Medicine	Medicine, General & Internal	Comparative Effectiveness of Pharmacologic Interventions for Knee Osteoarthritis A Systematic Review and Network Meta-analysis	2015-01-06	Publicly-sponsored	Agency for Healthcare Research and Quality	Systematic review	network meta-analysis	Yes	Dias S, Welton NJ, Sutton AJ, Ades AE. Evidence synthesis for decision making 1: introduction. Med Decis Making. 2013;33:597-606. [PMID: 23804506] doi:10.1177/0272989X13487604 Salanti G. Indirect and mixed-treatment comparison, network, or multiple-treatments meta-analysis: many names, many benefits, many concerns for the next generation evidence synthesis tool. Research Synthesis Methods. 2012;3…	NA
Sobieraj	2015	USA	Thrombosis Research	Hematology	Comparative efficacy and safety of anticoagulants and aspirin for extended treatment of venous thromboembolism: A network meta-analysis	2015-03-04	Non-sponsored	NA	Systematic review	network meta-analysis	Yes	HoaglinDC, HawkinsN, JansenJP, ScottDA, Itzler R, Cappelleri JC,BoersmaC, Thompson D, Larholt KM, Diaz M, Barrett A. Conducting indirect-treatment-comparison and network-meta-analysis studies: report of the ISPOR Task Force on Indirect Treatment Comparisons Good Research Practices: part 2. Value Health 2011;14:429–37.	NA
Baji	2014	Hungary	The European Journal of Health Economics	Health Policy & Services	Comparative efficacy and safety of biosimilar infliximab and other biological treatments in ankylosing spondylitis: systematic literature review and meta-analysis	2014-05-16	Industry and Publicly sponsored	EGIS Pharmaceuticals; Center for Public Affairs Studies Foundation	Systematic review	mixed-treatment comparisons	Yes	Ades,A.E., Sculpher, M., Sutton, A.,Abrams, K.,Cooper, N.,Welton, N., Lu, G.: Bayesian methods for evidence synthesis in cost-effectiveness analysis. Pharmacoeconomics 24(1), 1–19 (2006) Lu, G., Ades, A.E.: Combination of direct and indirect evidence in mixed treatment comparisons. Stat. Med. 23(20), 3105–3124 (2004)	Updated and expanded literature search of previous systematic review(s)
Maman	2014	France	European Urology	Urology & Nephrology	Comparative Efficacy and Safety of Medical Treatments for the Management of Overactive Bladder: A Systematic Literature Review and Mixed Treatment Comparison	2013-11-18	Industry-sponsored	Astellas Pharma	Systematic review	mixed-treatment comparisons	Yes	Lumley T. Network meta-analysis for indirect treatment comparisons. Stat Med 2002;21:2313–24.	NA
Xiong	2014	UK	BMJ Open	Medicine, General & Internal	Comparative efficacy and safety of treatments for localised prostate cancer: an application of network meta-analysis	2014-05-15	Publicly-sponsored	National Institute for Health Research Health Technology Assessment (NIHR HTA) programme; Medical Research council	Systematic review	network meta-analysis	Yes	Dias S, Welton NJ, Sutton AJ, et al. NICE DSU technical support document 2: a generalised linear modelling framework for pairwise and network meta-analysis of randomised contr	Updated literature search of previous systematic review(s)
Singh	2014	USA	Mayo Clinic Proceedings	Medicine, General & Internal	Comparative Efficacy of Biologic Therapy in Biologic-Naïve Patients with Crohn Disease: A Systematic Review and Network Meta-analysis	2014-10-29	Publicly-sponsored	Mayo Clinic; National Institutes of Health	Systematic review	network meta-analysis	Yes	Lu G, Ades AE. Mixed treatment comparisons: combination of direct and indirect evidence. Statistics in Medicine. 2004; 23(20): 3105–3124. PMID: 15449338	NA
Jansen	2014	USA	Health and Quality of Life Outcomes	Health Care Sciences & Services	Comparative efficacy of biologics as monotherapy and in combination with methotrexate on patient reported outcomes (PROs) in rheumatoid arthritis patients with an inadequate response to conventional DMARDs – a systematic review and network meta-analysis	2014-07-03	Funding source not reported	NA	Systematic review	network meta-analysis	Yes	Jansen JP, Fleurence R, Devine B, Itzler R, Barrett A, Hawkins N, Lee K, Boersma C, Annemans L, Cappelleri JC: Interpreting indirect treatment comparisons and network meta-analysis for health-care decision making: report of the ISPOR Task Force on Indirect Treatment Comparisons Good Research Practices: part 1. Value Health 2011, 14:417–428. Lu G, Ades AE: Combination of direct and indirect eviden…	NA
Oba	2014	USA	International Journal of Chronic Obstructive Pulmonary Disease	Respiratory System	Comparative efficacy of inhaled corticosteroid and long-acting beta agonist combinations in preventing COPD exacerbations: a Bayesian network meta-analysis	2014-05-12	Funding source not reported	NA	Systematic review	network meta-analysis	Yes	Jansen JP, Crawford B, Bergman G, Stam W. Bayesian meta-analysis of multiple treatment comparisons: an introduction to mixed treatment comparisons. Value Health. 2008;11(5):956–964.	NA
Oba	2015	USA	Therapeutic Advances in Respiratory Disease	Respiratory System	Comparative efficacy of long-acting muscarinic antagonists in preventing COPD exacerbations: a network meta-analysis and meta-regression	2015-02-01	Non-sponsored	NA	Systematic review	network meta-analysis	Yes	Dias, S., Sutton, A., Welton, N. and Ades, A. (2013a) Evidence synthesis for decision making 3: heterogeneity–subgroups, meta-regression, bias, and bias-adjustment. Med Decis Making 33: 618–640. Salanti, G., Ades, A. and Ioannidis, J. (2011) Graphical methods and numerical summaries for presenting results from multiple-treatment metaanalysis: an overview and tutorial. J Clin Epidemiol 64: 163–171…	NA
Wiens	2013	Brazil	Pharmacotherapy	Pharmacology & Pharmacy	Comparative Efficacy of Oral Nucleoside or Nucleotide Analog Monotherapy Used in Chronic Hepatitis B: A Mixed-Treatment Comparison Meta-analysis	2013-01-28	Funding source not reported	NA	Systematic review	mixed-treatment comparisons	Yes	Not reported	NA
Singh	2015	USA	Gastroenterology	Gastroenterology & Hepatology	Comparative Efficacy of Pharmacologic Interventions in Preventing Relapse of Crohn’s Disease After Surgery: A Systematic Review and Network Meta-analysis	2014-09-26	Publicly-sponsored	Mayo Clinic; National Institutes of Health	Systematic review	network meta-analysis	Yes	Lu G, Ades AE. Combination of direct and indirect evidence in mixed treatment comparisons. Stat Med 2004; 23:3105–3124.	NA
Tadrous	2014	Canada	Osteoporosis International	Endocrinology & Metabolism	Comparative gastrointestinal safety of bisphosphonates in primary osteoporosis: a network meta-analysis	2013-11-28	Publicly-sponsored	the Ontario Ministry of Research and Innovation	Systematic review	network meta-analysis	Yes	Hoaglin DC, Hawkins N, Jansen JP et al (2011) Conducting indirecttreatment- comparison and network-meta-analysis studies: report of the ISPOR Task Force on indirect treatment comparisons good research practices: part 2. Value Health 14:429–437 Jansen JP, Fleurence R, Devine B, Itzler R, Barrett A, Hawkins N, Lee K, Boersma C, Annemans L, Cappelleri JC (2011) Interpreting indirect treatment compar…	Updated literature search of previous systematic review(s)
Phan	2014	Australia	European Journal of Cardio-thoracic Surgery	Cardiac & Cardiovascular Systems	Comparing energy sources for surgical ablation of atrial fibrillation: a Bayesian network meta-analysis of randomized, controlled trials	2014-11-12	Funding source not reported	NA	Systematic review	network meta-analysis	Yes	Sutton AJ, Abrams KR. Bayesian methods in meta-analysis and evidence synthesis. Stat Methods Med Res 2001;10:277–303.	NA
Johnston	2014	Canada	JAMA	Medicine, General & Internal	Comparison of Weight Loss Among Named Diet Programs in Overweight and Obese Adults A Meta-analysis	2014-09-03	Publicly-sponsored	Canadian Institute of Health Research	Systematic review	network meta-analysis	Yes	Not reported	NA
Davies	2006	UK	Health Technology Assessment	Health Care Sciences & Services	Cost-effectiveness of cell salvage and alternative methods of minimising perioperative allogeneic blood transfusion: a systematic review and economic model	2006-11-01	Publicly-sponsored	HTA Programme	Systematic review	indirect comparisons	Yes	Not reported	Updated literature search of previous systematic review(s)
Gomez-Outes	2012	Spain	BMJ	Medicine, General & Internal	Dabigatran, rivaroxaban, or apixaban versus enoxaparin for thromboprophylaxis after total hip or knee replacement: systematic review, meta-analysis, and indirect treatment comparisons	2012-06-14	Non-sponsored	NA	Systematic review	indirect treatment comparisons	Yes	Wells GA, Sultan SA, Chen L, Khan M, Coyle D. Indirect treatment comparison [computer program]. Version 1.0. Canadian Agency for Drugs and Technologies in Health; Ottawa, 2009.	NA
Dai	2014	China	The American Journal of the Medical Sciences	Medicine, General & Internal	Different b-Blockers and Initiation Time in Patients Undergoing Noncardiac Surgery: A Meta-analysis	2014-03-01	Funding source not reported	NA	Not reported	indirect comparisons	Yes	Bucher HC, Guyatt GH, Griffith LE, et al. The results of direct and indirect treatment comparisons in meta-analysis of randomized controlled trials. J Clin Epidemiol 1997;50:683–91.	NA
Meissner	2013	Germany	JAMA Internal Medicine	Medicine, General & Internal	Differential Effectiveness of Placebo Treatments A Systematic Review of Migraine Prophylaxis	2013-10-14	Publicly-sponsored	German Ministry of Education and Research	Systematic review	network meta-analysis	Yes	Li T, Puhan MA, Vedula SS, Singh S, Dickersin K; Ad Hoc NetworkMeta-analysisMethods Meeting Working Group. Network meta-analysis—highly attractive but moremethodological research is needed. BMC Med. 2011;9(1):79. doi:10.1186/1741-7015-9-79. Mills EJ, Bansback N, Ghement I, et al. Multiple treatment comparison meta-analyses: a step forward into complexity. Clin Epidemiol. 2011;3:193-202. Puhan MA,…	NA
Naci	2013	UK	European Journal of Preventive Cardiology	Cardiac & Cardiovascular Systems	Dose-comparative effects of different statins on serum lipid levels: a network meta-analysis of 256,827 individuals in 181 randomized controlled trials	2013-03-25	Non-sponsored	NA	Systematic review	network meta-analysis	Yes	Caldwell DM, Ades AE and Higgins JPT. Simultaneous comparison of multiple treatments: combining direct and indirect evidence. BMJ 2005; 331: 897–900. Lumley T. Network meta-analysis for indirect treatment comparisons. Stat Med 2002; 21: 2313–2324. Lu G and Ades AE. Combination of direct and indirect evidence in mixed treatment comparisons. Stat Med 2004; 23: 3105–3124.	NA
Selph	2011	USA	Oregon Health & Science University	Report	Drug Class Review Neuropathic Pain	2011-06-01	Publicly-sponsored	11 state Medicaid agencies, and the Canadian Agency for Drugs and Technology in Health	Systematic review	indirect comparisons	Yes	Bucher HC, Guyatt GH, Griffith LE, Walter SD. The results of direct and indirect treatment comparisons in meta-analysis of randomized controlled trials. J Clin Epidemiol. 1997;50(6):683-691.	NA
Smith	2011	USA	Oregon Health & Science University	Report	Drug Class Review Drugs for Fibromyalgia	2011-04-01	Publicly-sponsored	11 state Medicaid agencies, and the Canadian Agency for Drugs and Technology in Health	Systematic review	indirect comparisons	Yes	Bucher HC, Guyatt GH, Griffith LE, Walter SD. The results of direct and indirect treatment comparisons in meta-analysis of randomized controlled trials. J Clin Epidemiol. 1997;50(6):683-691.	NA
Caldeira	2014	Portugal	American Journal of Cardiovascular Drugs	Cardiac & Cardiovascular Systems	Dyspnea and Reversibility Profile of P2Y12 Antagonists: Systematic Review of New Antiplatelet Drugs	2014-03-22	Non-sponsored	NA	Systematic review	adjusted indirect comparisons	Yes	Not reported	NA
Dai	2014	China	Current Medical Research and Opinion	Medicine, General & Internal	The effect of a dual combination of noninsulin antidiabetic drugs on lipids: a systematic review and network meta-analysis	2014-05-28	Non-sponsored	NA	Systematic review	network meta-analysis	Yes	Dias S, Welton NJ, Sutton AJ, Ades AE. NICE DSU Technical Support Document 2: A Generalised Linear Modelling Framework for Pairwise and Network Meta-Analysis of Randomized Controlled Trials (last updated April 2012). National Institute for Health and Clinical Excellence, 2011 Dias S, Welton NJ, Sutton AJ, et al. NICE DSU Technical Support Document 4: Inconsistency in Networks of Evidence Based on…	NA
Graudal	2014	Denmark	PLoS One	Multidisciplinary Sciences	Effect of Combination Therapy on Joint Destruction in Rheumatoid Arthritis: A Network Meta-Analysis of Randomized Controlled Trials	2014-09-22	Publicly-sponsored	The A.P. Møller Foundation for the Advancement of Medical Science; The Oak Foundation; the Danish Medicines Agency	Systematic review	network meta-analysis	Yes	Caldwell DM, Ades AE, Higgins JP (2005) Simultaneous comparison of multiple treatments: combining direct and indirect evidence. BMJ 331: 897–900. Jansen JP, Fleurence R, Devine B, Itzler R, Barrett A, et al. (2011) Interpreting indirect treatment comparisons and network meta-analysis for health-care decision making: report of the ISPOR Task Force on Indirect Treatment Comparisons Good Research Pr…	NA
Kunitomi	2015	Japan	PLoS One	Multidisciplinary Sciences	Effect of Common Comparators in Indirect Comparison Analysis of the Effectiveness of Different Inhaled Corticosteroids in the Treatment of Asthma	2015-03-20	Non-sponsored	NA	Not reported	indirect comparisons	Yes	Bucher et al. 1997	NA
Sun	2015	China	Endocrine	Endocrinology & Metabolism	Effect of GLP-1 receptor agonists on waist circumference among type 2 diabetes patients: a systematic review and network meta-analysis	2014-08-13	Publicly-sponsored	National Natural Science Foundation of China; Research Fund for the Doctoral Program of Higher Education; the Doctoral Fund of Corps and National Key Technology R&D Program of China	Systematic review	network meta-analysis	Yes	G. Lu, A.E. Ades, Combination of direct and indirect evidence in mixed treatment comparisons. Stat. Med. 23, 3105–3124 (2004)	NA
Sun	2015	China	Clinical Therapeutics	Pharmacology & Pharmacy	Effect of Glucagon-like Peptide-1 Receptor Agonistson Lipid Profiles Among Type 2 Diabetes: A Systematic Reviewand Network Meta-analysis	2014-12-29	Publicly-sponsored	National Natural Science Foundation of China; Research Fund for the Doctoral Program of Higher Education; the Doctoral Fund of Corps and National Key Technology R&D Program of China	Systematic review	network meta-analysis	Yes	G. Lu, A.E. Ades, Combination of direct and indirect evidence in mixed treatment comparisons. Stat. Med. 23, 3105–3124 (2004)	NA
Skoetz	2013	Germany	Lancet Oncology	Oncology	Eff ect of initial treatment strategy on survival of patients with advanced-stage Hodgkin’s lymphoma: a systematic review and network meta-analysis	2013-08-13	Non-sponsored	NA	Systematic review	network meta-analysis	Yes	Woods BS, Hawkins N, Scott DA. Network meta-analysis on the log-hazard scale, combining count and hazard ratio statistics accounting for multi-arm trials: a tutorial. BMC Med Res Methodol 2010; 10: 54.	NA
Loveman	2014	UK	BMC Pharmacology and Toxicology	Pharmacology & Pharmacy	The effectiveness and cost-effectiveness of treatments for idiopathic pulmonary fibrosis: systematic review, network meta-analysis and health economic evaluation	2014-11-19	Publicly-sponsored	National Institute for Health Research Health Technology Assessment (NIHR HTA) programme	Systematic review	network meta-analysis	Yes	Caldwell D, Ades AE, Higgins JPT: Simultaneous comparison of multiple treatments: combining direct and indirect evidence. BMJ 2005, 331:897–900. Dias S, Welton NJ, Sutton AJ, Ades AE: NICE DSU technical support document 2: a generalised linear modelling framework for pairwise and network meta-analysis of randomised controlled trials. 2011. http://www.nicedsu.org.uk .14-6-0013.	NA
Wang	2014	China	Current Medical Research and Opinion	Medicine, General & Internal	The effectiveness and safety of avanafil for erectile dysfunction: a systematic review and meta-analysis	2014-04-14	Non-sponsored	NA	Systematic review	network meta-analysis	Yes	Dias S, Welton NJ, Sutton AJ, et al. NICE DSU Technical Support Document 2: A Generalised Linear Modelling Framework for Pairwise and Network Meta-Analysis of Randomized Controlled Trials (last updated April 2012). National Institute for Health and Clinical Excellence, 2011 Dias S, Sutton AJ, Welton NJ, et al. NICE DSU Technical Support Document 3: Heterogeneity: Subgroups, Meta-Regression, Bias …	NA
Devine	2011	USA	Pharmacotherapy	Pharmacology & Pharmacy	Effectiveness of Biologic Therapies for Rheumatoid Arthritis: An Indirect Comparisons Approach	2011-01-01	Funding source not reported	NA	Not reported	indirect treatment comparisons	Yes	Jansen JP, Crawford B, Bergman G, Stam W. Bayesian metaanalysis of multiple treatment comparisons: an introduction to mixed treatment comparisons. Value Health 2008;11:956–64.	Updated and expanded literature search of previous systematic review(s)
Sun	2015	China	Journal of Diabetes Research	Endocrinology & Metabolism	Effects of Glucagon-Like Peptide-1 Receptor Agonists on Weight Loss in Patients with Type 2 Diabetes: A Systematic Review and Network Meta-Analysis	2015-01-20	Publicly-sponsored	National Natural Science Foundation of China; Research Fund for the Doctoral Program of Higher Education, the Doctoral Fund of Corps; Health Bureau of Binhai New Area Science and Technology Projects	Systematic review	network meta-analysis	Yes	G. Lu and A. E. Ades, “Combination of direct and indirect evidence in mixed treatment comparisons,” Statistics in Medicine, vol. 23, no. 20, pp. 3105–3124, 2004	NA
Vestergaard	2007	Denmark	Osteoporosis International	Endocrinology & Metabolism	Effects of parathyroid hormone alone or in combination with antiresorptive therapy on bone mineral density and fracture risk – a meta-analysis	2006-09-02	Funding source not reported	NA	Systematic review	indirect comparisons	Yes	Bucher HC, Guyatt GH, Griffith LE, Walter SD (1997) The results of direct and indirect treatment comparisons in meta-analysis of randomized controlled trials. J Clin Epidemiol 50:683–691	NA
Kriston	2014	Germany	Depression and Anxiety	Psychiatry	Efficacy and acceptability of acute treatments for persistent depressive disorder: a network meta-analysis.	2014-01-21	Publicly-sponsored	German Ministry of Education and Research	Systematic review	network meta-analysis	Yes	Dias S, Sutton AJ, Ades AE, Welton NJ. Evidence synthesis for decision making 2: a generalized linear modeling framework for pairwise and network meta-analysis of randomized controlled trials. Med Decis Making 2013;33:607–617. Dias S, Sutton AJ, Welton NJ, Ades AE. Evidence synthesis for decision making 3: heterogeneity – subgroups, meta-regression, bias, and bias-adjustment. Med Decis Making 201…	NA
Linde	2015	Germany	Annals of Family Medicine	Primary Health Care	Efficacy and Acceptability of Pharmacological Treatments for Depressive Disorders in Primary Care: Systematic Review and Network Meta-Analysis	January-February, 2015	Publicly-sponsored	German Ministry of Education and Research	Systematic review	network meta-analysis	Yes	Dias S, Sutton AJ, Ades AE, Welton NJ. Evidence synthesis for decision making 2: a generalized linear modeling framework for pairwise and network meta-analysis of randomized controlled trials. Med Decis Making 2013;33:607–617. Dias S, Sutton AJ, Welton NJ, Ades AE. Evidence synthesis for decision making 3: heterogeneity – subgroups, meta-regression, bias, and bias-adjustment. Med Decis Making 201…	NA
Schmid	2015	Switzerland	The British Journal of Ophthalmology	Ophthalmology	Efficacy and adverse events of aflibercept, ranibizumab and bevacizumab in age-related macular degeneration: a trade-off analysis	2014-06-11	Non-sponsored	NA	Systematic review	network meta-analysis	Yes	Kessels AG, ter Riet G, Puhan MA, et al. A simple regression model for network meta-analysis. OA Epidemiology 2013;1:1–8.	NA
Buser	2012	Switzerland	European Urology	Urology & Nephrology	Efficacy and Adverse Events of Antimuscarinics for Treating Overactive Bladder: Network Meta-analyses	2012-09-06	Industry-sponsored	Watson Pharmaceuticals, Inc	Systematic review	network meta-analysis	Yes	Berlin JA, Santanna J, Schmid CH, Szczech LA, Feldman HI. Individual patient- versus group-level data meta-regressions for the investigation of treatment effect modifiers: ecological bias rears its ugly head. Stat Med 2002;21:371–87. Hasselblad V. Meta-analysis of multitreatment studies. Med Decis Making 1998;18:37–43.	Updated literature search of previous systematic review(s)
Gupta	2014	Canada	Journal of Dermatological Treatment	Dermatology	The efficacy and safety of 5a-reductase inhibitors in androgenetic alopecia: a network meta-analysis and benefit–risk assessment of finasteride and dutasteride	2013-07-05	Funding source not reported	NA	Systematic review	network meta-analysis	Yes	Not reported	NA
Hutchinson	2014	Ireland	Current Medical Research and Opinion	Medicine, General & Internal	Efficacy and safety of BG-12 (dimethyl fumarate) and other disease-modifying therapies for the treatment of relapsing–remitting multiple sclerosis: a systematic review and mixed treatment comparison	2013-11-26	Industry-sponsored	Biogen Idec US	Systematic review	mixed-treatment comparisons	Yes	Not reported	NA
Li	2014	China	PLoS One	Multidisciplinary Sciences	The Efficacy and Safety of Different Kinds of Laparoscopic Cholecystectomy: A Network Meta Analysis of 43 Randomized Controlled Trials	2014-02-28	Non-sponsored	NA	Systematic review	network meta-analysis	Yes	Dias S, Welton NJ, Caldwell DM, Ades AE (2010) Checking consistency in mixed treatment comparison meta-analysis. Stat Med 29: 932–944. Song F, Xiong T, Parekh-Bhurke S, Loke YK, Sutton AJ, et al. (2011) Inconsistency between direct and indirect comparisons of competing interventions: meta-epidemiological study. BMJ 343: d4909.	NA
Kotze	2009	UK	British Journal of Anaesthesia	Anesthesiology	Efficacy and safety of different techniques of paravertebral block for analgesia after thoracotomy: a systematic review and metaregression	2009-11-01	Funding source not reported	NA	Systematic review	indirect comparisons	Yes	Not reported	NA
Hansen	2008	USA	Clinical Interventions in Aging	Geriatrics & Gerontology	Efficacy and safety of donepezil, galantamine, and rivastigmine for the treatment of Alzheimer's disease: A systematic review and meta-analysis	2008-06-06	Publicly-sponsored	Cecil G Sheps Center for Health Services Research; Oregon Health and Science University	Systematic review	adjusted indirect comparisons	Yes	Bucher et al. 1997; Glenny AM, Altman DG, Song F, et al. 2005. Indirect comparisons of competing interventions. Health Technol Assess, 9:1-134, iii-iv.	NA
Baji	2014	Hungary	The European Journal of Health Economics	Health Policy & Services	Efficacy and safety of infliximab-biosimilar compared to other biological drugs in rheumatoid arthritis: a mixed treatment comparison	2014-05-16	Industry and Publicly sponsored	EGIS Pharmaceuticals; Center for Public Affairs Studies Foundation	Systematic review	mixed-treatment comparisons	Yes	Ades, A.E., Sculpher, M., Sutton, A., Abrams, K., Cooper, N., Welton, N., Lu, G.: Bayesian methods for evidence synthesis in cost-effectiveness analysis. Pharmacoeconomics 24(1), 1–19 (2006) Lu, G., Ades, A.E.: Combination of direct and indirect evidence in mixed treatment comparisons. Stat. Med. 23(20), 3105–3124 (2004)	Updated literature search of previous systematic review(s)
Schmitt	2014	Germany	British Journal of Dermatology	Dermatology	Efficacy and safety of systemic treatments for moderate-tosevere psoriasis: meta-analysis of randomized controlled trials	2014-02-18	Non-sponsored	NA	Systematic review	indirect comparisons	Yes	Glenny AM, Altman DG, Song F, et al. 2005. Indirect comparisons of competing interventions. Health Technol Assess, 9:1-134, iii-iv.	Updated and expanded literature search of previous systematic review(s)
Yang	2014	China	PLoS One	Multidisciplinary Sciences	Efficacy and Safety of Therapies for Acute Ischemic Stroke in China: A Network Meta-Analysis of 13289 Patients from 145 Randomized Controlled Trials	2014-02-13	Non-sponsored	NA	Systematic review	network meta-analysis	Yes	Caldwell DM, Ades A, Higgins J (2005) Simultaneous comparison of multiple treatments: combining direct and indirect evidence. BMJ: British Medical Journal 331: 897. Lumley T (2002) Network meta-analysis for indirect treatment comparisons. Statistics in medicine 21: 2313–2324.	NA
Datto	2013	USA	Open Access Rheumatology: Research and Reviews	Rheumatology	Efficacy and tolerability of naproxen/esomeprazole magnesium tablets comapred with non-specific NSAIDs and COX-2 inhibitors: a systematic review and network analyses	2013-02-26	Industry-sponsored	AstraZeneca Pharmaceuticals LP	Systematic review	mixed-treatment comparisons	Yes	Lu G, Ades AE. Combination of direct and indirect evidence in mixed tremment comparisons, Sial Med. 2004;23:3105-3124. Sulton A. Ades AE. Cooper N. et al. Usc of indirect and mixed treatment comparisons for technology assessment. Pharltlucoeeollomies. 2008;26:7H-767. Ades AE. Wcllon N, Lu G. MRC Health Services Research Collahoration. Canyngc Hall. Whileladies Road Bristol BS8 2PR. Introduclion t…	NA
Zhu	2014	China	British Journal of Cancer	Oncology	Efficacy and toxicity of external-beam radiation therapy for localised prostate cancer: a network meta-analysis	2014-04-15	Non-sponsored	NA	Systematic review	network meta-analysis	Yes	Lu and Ades 2004; Caldwell et al 2010; Dias et al 2011; Bucher et al 1997	NA
Danchin	2011	France	Cardiology	Cardiac & Cardiovascular Systems	Efficacy Comparison of Trimetazidine with Therapeutic Alternatives in Stable Angina Pectoris: A Network Meta-Analysis	2011-11-25	Industry-sponsored	Institut de Recherche SERVIER	Not reported	network meta-analysis	Yes	Lu G, Ades AE: Combination of direct and indirect evidence in mixed treatment comparisons. Stat Med 2004; 23: 3105–3124. Jansen JP, Crawford B, Bergman G, Stam W: Bayesian meta-analysis of multiple treatment comparisons: an introduction to mixed treatment comparisons. Value Health 2008;11: 956–964. Dias S, Welton NJ, Caldwell DM, Ades AE: Checking consistency in mixed treatment comparison meta-an…	NA
Regnier	2014	Switzerland	PLoS One	Multidisciplinary Sciences	Efficacy of Anti-VEGF and Laser Photocoagulation in the Treatment of Visual Impairment due to Diabetic Macular Edema: A Systematic Review and Network Meta-Analysis	2014-07-16	Industry-sponsored	Novartis Pharma AG	Systematic review	network meta-analysis	Yes	Caldwell DM, Ades AE, Higgins JP (2005) Simultaneous comparison of multiple treatments: combining direct and indirect evidence. BMJ 331: 897–900. Jansen JP, Naci H (2013) Is network meta-analysis as valid as standard pairwise meta-analysis? It all depends on the distribution of effect modifiers. BMC Med 11: 159.	Updated literature search of previous systematic review(s)
Myers	2014	USA	BMC Musculoskeletal Disorders	Orthopedics	The efficacy of duloxetine, non-steroidal anti-inflammatory drugs, and opioids in osteoarthritis: a systematic literature review and meta-analysis	2014-03-11	Industry-sponsored	Eli Lilly and Co.	Systematic review	network meta-analysis	Yes	Dias S, Welton NJ, Sutton AJ, Ades AE: NICE DSU Technical Support Document 2: A generalised linear modelling framework for pairwise and network meta-analysis of randomised controlled trials; 2012. Dias S, Sutton AJ, Welton NJ, Ades AE: NICE DSU Technical Support Document 3: Heterogeneity: subgroups, meta- regression, bias and bias-adjustment; 2012. Dias S, Welton NJ, Caldwell DM, Ades AE: Checkin…	NA
Stam	2012	Netherlands	The Open Rheumatology Journal	Rheumatology	Efficacy of Etoricoxib, Celecoxib, Lumiracoxib, Non-Selective NSAIDs, and Acetaminophen in Osteoarthritis: A Mixed Treatment Comparison	2012-04-03	Industry-sponsored	Merck & Co.	Systematic review	mixed-treatment comparisons	Yes	Caldwell DM, Ades AE, Higgins JP. Simultaneous comparison of multiple treatments: combining direct and indirect evidence. BMJ 2005; 331: 897-900. Ades AE, Lu G, Higgins JP. The interpretation of random-effects meta-analysis in decision models. Med Dec Making 2005; 25: 646-54. Lu G, Ades AE. Combination of direct and indirect evidence in mixed treatment comparisons. Stat Med 2004; 23: 3105-24. Jan…	NA
Pichenot	2011	France	HIV Medicine	Infectious Diseases	Efficacy of new antiretroviral drugs in treatmentexperienced HIV-infected patients: a systematic review and meta-analysis of recent randomized controlled trials	2011-11-22	Non-sponsored	NA	Systematic review	indirect comparisons	Yes	Not reported	NA
Rashiq	2013	Canada	Canadian Journal of Anaesthesia	Anesthesiology	Efficacy of supplemental peripheral nerve blockade for hip fracture surgery: multiple treatment comparison	2013-01-19	Publicly-sponsored	Agency for Healthcare Research and Quality, U.S. Department of Health and Human Services	Systematic review	multiple treatment comparisons	Yes	Lu G, Ades AE. Combination of direct and indirect evidence in mixed treatment comparisons. Stat Med 2004; 23: 3105-24. Higgins JP, Whitehead A. Borrowing strength from external trials in a meta-analysis. Stat Med 1996; 15: 2733-49. Smith TC, Spiegelhalter DJ, Thomas A. Bayesian approaches to random-effects meta-analysis: a comparative study. Stat Med 1995; 14: 2685-99.	NA
Zeng	2015	China	Osteoarthritis and Cartilage	Orthopedics	Electrical stimulation for pain relief in knee osteoarthritis: systematic review and network meta-analysis	2014-11-26	Publicly-sponsored	Hunan Provincial Innovation Foundation for Postgraduate; the Fundamental Research Funds for the Central Universities of Central South University, the National Natural Science Foundation of China, the Provincial Science Foundation of Hunan, the Scientific Research Project of Science and Technology Office of Hunan Province, the Doctoral Scientific Fund Project of the Ministry of Education of China	Systematic review	network meta-analysis	Yes	Lu G, Ades AE. Combination of direct and indirect evidence in mixed treatment comparisons. Stat Med 2004;23:3105e24 Cipriani A, Higgins JP, Geddes JR, Salanti G. Conceptual and technical challenges in network meta-analysis. Ann Intern Med 2013;159:130e7.	NA
Palmer	2014	New Zealand	Cochrane Database of Systematic Reviews	Medicine, General & Internal	Erythropoiesis-stimulating agents for anaemia in adults with chronic kidney disease: a network meta-analysis (Review)	2014-12-08	Publicly-sponsored	European Research Council Starting Grant	Systematic review	network meta-analysis	Yes	Caldwell DM, Welton NJ, Ades AE. Mixed treatment comparison analysis provides internally coherent treatment effect estimates based on overviews of reviews and can reveal inconsistency. Journal of Clinical Epidemiology 2010;63(8): 875–82. Lu G, Ades AE. Combination of direct and indirect evidence in mixed treatment comparisons. Statistics in Medicine 2004;23(20):3105–24. Salanti G, Higgins JP, Ade…	NA
Rollins	2014	USA	Clinical Therapeutics	Pharmacology & Pharmacy	Evaluation of Oral Anticoagulants for the Extended Treatment of Venous Thromboembolism Using a Mixed-Treatment Comparison, Meta-Analytic Approach	2014-08-03	Funding source not reported	NA	Not reported	mixed-treatment comparisons	Yes	WoodsBS,HawkinsN,ScottDA. Networkmeta-analysisonthelog- hazardscale,combiningcountand hazardratiostatisticsaccounting formulti-armtrials:atutorial. BMC MedResMethodol. 2010; 10:54. Caldwell DM,AdesAE,HigginsJP. Simultaneouscomparisonofmultiple treatments:combiningdirect and indirectevidence. BMJ. 2005; 331:897–900. LumleyT.Networkmeta-analysisfor indirecttreatmentcomparisons. Stat Med. 2002;21:23…	NA
Stowe	2010	UK	The Cochrane Library	Medicine, General & Internal	Evaluation of the efficacy and safety of adjuvant treatment to levodopa therapy in Parkinson´ s disease patients with motor complications (Review)	2010-07-07	Publicly-sponsored	Parkinson's Disease society, UK	Overview of Reviews	indirect comparisons	Yes	Not reported	NA
Messori	2015	Italy	Annals of Hematology	Hematology	First-line treatments for chronic lymphocytic leukaemia: interpreting efficacy data by network meta-analysis	2015-02-14	Funding source not reported	NA	Systematic review	network meta-analysis	Yes	Lumley T (2002) Network meta-analysis for indirect treatment comparisons. Stat Med 21(16):2313–2324 NICE Clinical Guidelines, No. 92 (2010) National Clinical Guideline Centre—Acute and Chronic Conditions (UK). London: Royal College of Physicians (UK). Available at http://www.ncbi.nlm.nih.gov/books/NBK116530/. Accessed 14 Aug 2014 Bucher HC, Guyatt GH, Griffith LE,Walter SD (1997) The results of d…	NA
Rochwerg	2014	Canada	Annals of Internal Medicine	Medicine, General & Internal	Fluid Resuscitation in Sepsis A Systematic Review and Network Meta-analysis	2014-07-22	Publicly-sponsored	The Hamilton Chapter of the Canadian Intensive Care Foundation and the Critical Care Medicine Residency Program and Critical Care Division Alternate Funding Plan at McMaster University.	Systematic review	network meta-analysis	Yes	Jansen JP, Cope S. Meta-regression models to address heterogeneity and inconsistency in network meta-analysis of survival outcomes. BMC Med Res Methodol. 2012;12:152. [PMID: 23043545] doi:10.1186/1471-2288-12-152 Jansen JP, Naci H. Is network meta-analysis as valid as standard pairwise meta-analysis? It all depends on the distribution of effect modifiers. BMC Med. 2013;11:159. [PMID: 23826681] do…	NA
Dal Molin	2014	Italy	The Journal of Vascular Access	Peripheral Vascular Disease	Flushing the central venous catheter: is heparin necessary?	2014-04-25	Non-sponsored	NA	Systematic review	network meta-analysis	Yes	Not reported	NA
Sun	2015	China	Diabetes Technology & Therapeutics	Endocrinology & Metabolism	Gastrointestinal Adverse Events of Glucagon-Like Peptide-1 Receptor Agonists in Patients with Type 2 Diabetes: A Systematic Review and Network Meta-Analysis	2014-11-06	Publicly-sponsored	National Natural Science Foundation of China (grants 81302508, 81370152, and 81228001), the Beijing Natural Science Foundation (grant 7142027), the Research Fund for the Doctoral Program of Higher Education (grant 20120001110015), and the Doctoral Fund of Corps (grant 2010JC15).	Systematic review	network meta-analysis	Yes	Lu G, Ades AE: Combination of direct and indirect evidence in mixed treatment comparisons. Stat Med 2004;23: 3105–3124. Ades AE, Sculpher M, Sutton A, et al.: Bayesian methods for evidence synthesis in cost-effectiveness analysis. Pharmacoeconomics 2006;24:1–19. Caldwell DM, Ades AE, Higgins JP: Simultaneous comparison of multiple treatments: combining direct and indirect evidence. BMJ 2005;331:8…	NA
Ziakas	2014	USA	Plos One	Multidisciplinary Sciences	Graft-Versus-Host Disease Prophylaxis after Transplantation: A Network Meta-Analysis	2014-12-08	Non-sponsored	NA	Systematic review	network meta-analysis	Yes	Lumley T (2002) Network meta-analysis for indirect treatment comparisons. Stat Med 21: 2313–2324. Bucher HC, Guyatt GH, Griffith LE, Walter SD (1997) The results of direct and indirect treatment comparisons in meta-analysis of randomized controlled trials. J Clin Epidemiol 50: 683–691.	NA
Sun	2012	China	Experimental Diabetes Research	Endocrinology & Metabolism	Impact of GLP-1 Receptor Agonists onMajor Gastrointestinal Disorders for Type 2 Diabetes Mellitus: A Mixed Treatment Comparison Meta-Analysis	2012-12-26	Publicly-sponsored	Doctoral Fund of corps (no. 2010JC15), high-level talent project of Shihezi University (no. RCZX200923). National Science & Technology Pillar Program during the 12th Five-year Plan (no. 2011BAI08B00), and Health Science and Technology Project of Binhai new area Bureau (no. 2011BHKY008, no. 2012BWKZ002).	Not reported	mixed-treatment comparisons	Yes	G. Lu and A. E. Ades, “Combination of direct and indirect evidence inmixed treatment comparisons,” Statistics inMedicine, vol. 23, no. 20, pp. 3105–3124, 2004. A. E. Ades, M. Sculpher, A. Sutton et al., “Bayesian methods for evidence synthesis in cost-effectiveness analysis,” PharmacoEconomics, vol. 24, no. 1, pp. 1–19, 2006. G. Salanti, V. Marinho, and J. P. T. Higgins, “A case study of multiple…	NA
Wang	2015	USA	Support Care Cancer	Oncology	The impact of primary prophylaxis with granulocyte colony-stimulating factors on febrile neutropenia during chemotherapy: a systematic review and meta-analysis of randomized controlled trials	2015-03-29	Funding source not reported	NA	Systematic review	mixed-treatment comparisons	Yes	Caldwell DM, Ades AE, Higgins JP (2005) Simultaneous comparison of multiple treatments: combining direct and indirect evidence. BMJ 331:897–900	NA
Thakur	2015	India	Clinical Therapeutics	Pharmacology & Pharmacy	Impact of Prolonged-release Oxycodone/Naloxoneon Outcomes Affecting Patients' Daily Functioning I nComparison With Extended-release Tapentadol: A Systematic Review	2015-01-01	Industry-sponsored	Napp Pharmaceuticals	Systematic review	network meta-analysis	Yes	Not reported	NA
Mealing	2014	UK	Systematic Reviews	Health Care Sciences & Services	The importance of baseline viral load when assessing relative efficacy in treatment-naïve HBeAg-positive chronic hepatitis B: a systematic review and network meta-analysis	2014-03-07	Industry-sponsored	The project was funded via a consultancy agreement between Bristol-Myers Squibb and Oxford Outcomes.	Systematic review	network meta-analysis	Yes	Caldwell D, Ades AE, Higgins JP: Simultaneous comparison of multiple treatments: combining direct and indirect evidence. BMJ 2005, 331:897–900. Lu G, Ades AE: Combination of direct and indirect evidence in mixed treatment comparisons. Stat Med 2004, 23:3105–3124. Song F, Loke YK, Walsh T, Glenny AM, Eastwood AJ, Altman DG: Methodological problems in the use of indirect comparisons for evaluating …	NA
Kunitomi	2014	Japan	British Journal of Clinical Pharmacology	Pharmacology & Pharmacy	Indirect comparison analysis of efficacy and safety between olanzapine and aripiprazole for schizophrenia	2014-04-22	Funding source not reported	NA	Systematic review	indirect comparisons	Yes	Bucher 1997 Donegan S, Williamson P, Gamble C, Tudur-Smith C. Indirect comparisons: a review of reporting and methodological quality. PLoS ONE 2010; 5: e11054. doi: 10.1371/journal.pone.0011054. Song F, Loke Y, Walsh T, Eastwood A, Altman DG. Methodological problems in the use of indirect comparisons for evaluating healthcare interventions: survey of published systematic reviews. BMJ 2009; 338: b…	NA
Galván-Banqueri	2015	Spain	Farmacia Hospitalaria	Pharmacology & Pharmacy	Indirect comparison for Anti-TNF drugs in moderate to severe ulcerative colitis	2015-03-01	Funding source not reported	NR	Systematic review	indirect treatment comparisons	Yes	Bucher 1997 Jansen JP, Fleurence R, Devine B, Itzler R, Barret A, Hawkins N et al. Interpreting Indirect Treatment Comparisons and Network Meta- Analysis for Health-Care Decision Making: Report of the ISPOR Task Force on Indirect Treatment Comparisons Good Research Practices: Part 1. Value Health. 2011; 14:417-28.	NA
Laporte	2014	France	Thrombosis and Haemostasis	Hematology	Indirect comparison meta-analysis of two enoxaparin regimens in patients undergoing major orthopaedic surgery: Impact on the interpretation of thromboprophylactic effects of new anticoagulant drugs	2014-06-26	Publicly-sponsored	This work was part of the META-EMBOL project, supported by the Programme Hospitalier de Recherche Clinique 2008, Ministère de la Santé, France.	Systematic review	indirect comparisons	Yes	Bucher HC, Guyatt GH, Griffith LE, et al. The results of direct and indirect treatment comparisons in meta-analysis of randomized controlled trials. J Clin Epidemiol 1997; 50: 683-691.	NA
Shu	2013	China	Clinical and Experimental Rheumatology	Rheumatology	Indirect comparison of anti-TNF-α agents for a ctive ankylosing spondylitis: mixed treatment comparison of randomised controlled trials	2013-07-31	Funding source not reported	NR	Systematic review	mixed-treatment comparisons	Yes	DlAS S, WELTON NJ, SUTTON AJ et al.: NICE DSU Technical Support Document 2: A Generalised Linear Modelling Framework for Pairwise and Network Meta-Analysis of Randomised Controlled Trials. 2011; last updated April 2012; available from http://www.nicedsu.org.uk LU G, ADES AE: Combination of direct and indirect evidence in mixed treatment comparisons. Stat Med 2004; 23: 3105-24. CALDWELL DM, ADES A…	NA
Ellis	2014	USA	Current Medical Research & Opinion	Medicine, General & Internal	Indirect comparison of bazedoxifene vs oral bisphosphonates for the prevention of vertebral fractures in postmenopausal osteoporotic women	2014-05-02	Industry-sponsored	Pfizer Inc.	Systematic review	indirect comparisons	Yes	Caldwell DM, Ades AE, Higgins JP. Simultaneous comparison of multiple treatments: combining direct and indirect evidence. BMJ 2005;331:897-900 Hoaglin DC, Hawkins N, Jansen JP, et al. Conducting indirect-treatmentcomparison and network-meta-analysis studies: report of the ISPOR Task Force on Indirect Treatment Comparisons Good Research Practices: part 2. Value Health 2011;14:429-37 Jansen JP, Fle…	NA
Gallego-Galisteo	2012	Spain	Journal of Clinical Pharmacy and Therapeutics	Pharmacology & Pharmacy	Indirect comparison of biological treatments in refractory rheumatoid arthritis	2011-08-10	Funding source not reported	NR	Systematic review	indirect comparisons	Yes	Bucher HC, Guyatt GH, Griffith LE, et al. The results of direct and indirect treatment comparisons in meta-analysis of randomized controlled trials. J Clin Epidemiol 1997; 50: 683-691. Wells GA, Sultan SA, Chen L, Khan M, Coyle D (2009). Indirect evidence: indirect treatment comparisons in meta-analysis. Available at: http://www.cadth.ca/ media/pdf/H0462_itc_tr_e.pdf	NA
Mantha	2015	USA	Journal of Thrombosis and Thrombolysis	Hematology	Indirect comparison of dabigatran, rivaroxaban, apixaban and edoxaban for the treatment of acute venous thromboembolism	2014-07-03	Funding source not reported	NR	Not reported	indirect comparisons	Yes	Bucher HC, Guyatt GH, Griffith LE, Walter SD (1997) The results of direct and indirect treatment comparisons in metaanalysis of randomized controlled trials. J Clin Epidemiol 50(6):683–691 Altman DG, Bland JM (2003) Interaction revisited: the difference between two estimates. BMJ 326(7382):219 Glenny AM, Altman DG, Song F, Sakarovitch C, Deeks JJ, D’Amico R, Bradburn M, Eastwood AJ, International…	NA
Moore	2005	UK	BMC Urology	Urology & Nephrology	Indirect comparison of interventions using published randomised trials: systematic review of PDE-5 inhibitors for erectile dysfunction	2005-12-14	Industry-sponsored	Pfizer Inc.	Systematic review	indirect comparisons	Yes	Song F, Altman DG, Glenny AM, Deeks JJ: Validity of indirect comparison for estimating efficacy of competing interventions: empirical evidence from published meta-analyses. BMJ 2003, 326:472.	Updated and expanded literature search of previous systematic review(s)
Fournier	2014	France	GMS German Medical Science	Medicine, General & Internal	Indirect comparison of lixisenatide versus neutral protamine Hagedorn insulin as add-on to metformin and sulphonylurea in patients with type 2 diabetes mellitus	2014-10-16	Industry-sponsored	Sanofi-Aventis	Systematic review	adjusted indirect comparisons	Yes	Bucher HC, Guyatt GH, Griffith LE, et al. The results of direct and indirect treatment comparisons in meta-analysis of randomized controlled trials. J Clin Epidemiol 1997; 50: 683-691. Jansen JP, Fleurence R, Devine B, Itzler R, Barrett A, Hawkins N, Lee K, Boersma C, Annemans L, Cappelleri JC. Interpreting indirect treatment comparisons and network meta-analysis for health-care decision making: …	NA
Wu	2013	Taiwan	Alimentary Pharmacology & Therapeutics	Gastroenterology & Hepatology	Indirect comparison of randomised controlled trials: comparative efficacy of dexlansoprazole vs. esomeprazole in the treatment of gastro-oesophageal reflux disease	2013-05-29	Industry-sponsored	Takeda Pharmaceutical Company Limited	Systematic review	adjusted indirect comparisons	Yes	Bucher HC, Guyatt GH, Griffith LE, et al. The results of direct and indirect treatment comparisons in meta-analysis of randomized controlled trials. J Clin Epidemiol 1997; 50: 683-691. Wells GA, Sultan SA, Chen L, Khan M, Coyle D. Indirect Evidence: Indirect Treatment Comparisons in Meta- Analysis. Ottawa: Canadian Agency for Drugs and Technologies in Health, 2009. Song F, Altman DG, Glenny AM, D…	NA
Bergman	2010	Netherlands	Seminars in Arthritis and Rheumatism	Rheumatology	Indirect Comparison of Tocilizumab and Other Biologic Agents in Patients with Rheumatoid Arthritis and Inadequate Response to Disease-Modifying Antirheumatic Drugs	2010-03-11	Industry-sponsored	Hoffmann La-Roche	Systematic review	mixed-treatment comparisons	Yes	Lu G, Ades AE. Combination of direct and indirect evidence in mixed treatment comparisons. Stat Med 2004;23:3105-24. Song F, Altman DG, Glenny AM, Deeks JJ. Validity of indirect comparison for estimating efficacy of competing interventions: empirical evidence from published meta-analyses. Br Med J 2003; 326:472 Caldwell DM, Gibb DM, Ades AE. Validity of indirect comparisons in meta-analysis. Lanc…	NA
Zagmutt	2012	USA	International Journal of Neuroscience,	Neurosciences	Indirect Comparisons of Adverse Events and Dropout Rates in Early Parkinson’s Disease Trials of Pramipexole, Ropinirole, and Rasagiline	2012-03-23	Industry-sponsored	Teva Neuroscience	Systematic review	indirect comparisons	Yes	Bucher HC, Guyatt GH, Griffith LE, et al. The results of direct and indirect treatment comparisons in meta-analysis of randomized controlled trials. J Clin Epidemiol 1997; 50: 683-691. Spiegelhalter D, Abrams K, Myles J. Bayesian approaches to clinical trials and health-care evaluation. 1st ed. Chichester: John Wiley & Sons; 2004. Chapter 8, Evidence synthesis; p. 267–99. Song F, Altman DG, Glenn…	NA
Guyot	2012	Netherlands	The Journal of Rheumatology	Rheumatology	Indirect Treatment Comparison of Abatacept with Methotrexate Versus Other Biologic Agents for Active Rheumatoid Arthritis Despite Methotrexate Therapy in the United Kingdom	2012-04-15	Industry-sponsored	Supported by Bristol-Myers Squibb.	Systematic review	indirect treatment comparisons	Yes	Jansen JP, Crawford B, Bergman G, Stam W. Bayesian meta-analysis of multiple treatment comparisons: An introduction to mixed treatment comparisons. Value Health 2008;11:956-64.	NA
Kang	2014	USA	Thrombosis Research	Hematology	Indirect treatment comparison of new oral anticoagulants for the treatment of acute venous thromboembolism	2014-03-24	Non-sponsored	NA	Systematic review	adjusted indirect comparisons	Yes	Bucher HC, Guyatt GH, Griffith LE, et al. The results of direct and indirect treatment comparisons in meta-analysis of randomized controlled trials. J Clin Epidemiol 1997; 50: 683-691. Wells GA, Sultan SA, Chen L, Khan M, Coyle D. Indirect treatment comparison [computer program]. Version 1.0. Ottawa: Canadian Agency for Drugs and Technologies in Health; 2009.	NA
Naci	2014	UK	BMJ	Medicine, General & Internal	Industry sponsorship bias in research findings: a network meta-analysis of LDL cholesterol reduction in randomised trials of statins	2014-10-03	Non-sponsored	The authors received no funding for this study.	Systematic review	network meta-analysis	Yes	Dias S, Welton N, Sutton A, Ades A. NICE DSU technical support document 2: a generalized linear modelling framework for pairwise and network meta-analysis of randomized controlled trials. 2011. www.nicedsu.org.uk/TSD2%20General%20meta%20analysis%20corrected%2015April2014.pdf. Lunn DJ, Thomas A, Best N, Spiegelhalter D. WinBUGS—a bayesian modelling framework: concepts, structure, and extensibility…	NA
Gerger	2014	Switzerland	Psychological Medicine	Psychiatry	Integrating fragmented evidence by network meta-analysis: relative effectiveness of psychological interventions for adults with post-traumatic stress disorder	2014-04-16	Publicly-sponsored	Swiss National Science Foundation.	Not reported	network meta-analysis	Yes	Lu G, Ades AE (2004). Combination of direct and indirect evidence in mixed treatment comparisons. Statistics in Medicine 23, 3105–3124. Smith TC, Spiegelhalter DJ, Thomas A (1995). Bayesian approaches to random-effects meta-analysis: a comparative study. Statistics in Medicine 14, 2685–2699	NA
Mills	2014	USA	Lancet HIV	Infectious Diseases	Interventions to promote adherence to antiretroviral therapy in Africa: a network meta-analysis	2014-11-24	Non-sponsored	No funding	Systematic review	network meta-analysis	Yes	Lu G, Ades AE. Combination of direct and indirect evidence in mixed treatment comparisons. Stat Med 2004; 23: 3105-24. Mills EJ, Tlrorlund K, loannidis JP. Demystifjnng trial networks and network meta,analysis, BMJ 2013; 346: f2914 Dias S, Sutton AI, Welton Nj, et al. Evidence synthesis for decision making 3: heterogeneity - subgroups, meta-regression, bias, and blas,adiuslment. Med Deris Muking …	NA
Haspinger	2015	Italy	Critical Reviews in Oncology/Hematology	Oncology	Is there evidence for different effects among EGFR-TKIs? Systematic review and meta-analysis of EGFR tyrosine kinase inhibitors (TKIs)versus chemotherapy as first-line treatment for patients harboring EGFRmutations	2014-11-22	Funding source not reported	NA	Systematic review	indirect comparisons	Yes	Bucher HC, Guyatt GH, Griffith LE, Walter SD. The results of direct and indirect treatment comparisons in meta-analysis of randomized controlled trials. J Clin Epidemiol 1997;50:683–91. Glenny AM, Altman DG, Song F, et al. Indirect comparisons of competing interventions. Health Technol Assess 2005;9:1–134. Lumley T. Network meta-analysis for indirect treatment comparisons. Stat Med 2002;21:2313–2…	NA
Alfirevic	2015	UK	BMJ	Medicine, General & Internal	Labour induction with prostaglandins: a systematic review and network meta-analysis	2015-02-05	Publicly-sponsored	National Institute for Health Research, UK, HTA project 12/126/17 (www.netscc.ac.uk).	Systematic review	network meta-analysis	Yes	Glenny AM, Altman DG, Song F, Sakarovitch C, Deeks JJ, D’Amico R, et al. Indirect comparisons of competing interventions. Health Technol Assess 2005;9:1–134. Dias S, Ades AE, Sutton AJ, Welton NJ. Evidence synthesis for decision making 2: a generalized linear modeling framework for pairwise and network meta-analysis of randomized controlled trials. Med Decis Making 2013;33:607–17.	NA
Schoenberg	2013	Germany	Annals of Surgery	Surgery	Laparoscopic Heller Myotomy Versus Endoscopic Balloon Dilatation for the Treatment of Achalasia: A Network Meta-Analysis	2013-12-01	Non-sponsored	NA	Systematic review	network meta-analysis	Yes	Glenny AM, Altman DG, Song F, et al. Indirect comparisons of competing interventions. Health Technol Assess. 2005;9:1–134, iii-iv. Song F, Altman DG, Glenny AM, et al. Validity of indirect comparison for estimating efficacy of competing interventions: empirical evidence from published meta-analyses. BMJ. 2003;326:472. Song F, Glenny AM, Altman DG. Indirect comparison in evaluating relative effica…	NA
Kew	2014	UK	Cochrane Database of Systematic Reviews	Medicine, General & Internal	Long-acting inhaled therapy (beta-agonists, anticholinergics and steroids) for COPD: a network meta-analysis (Review)	2014-03-26	Publicly-sponsored	NIHR, programme grant funding	Systematic review	network meta-analysis	Yes	Cooper NJ, Sutton AJ, Morris D, Ades AE, Welton NJ. Addressing between-study heterogeneity and inconsistency in mixed treatment comparisons: application to stroke prevention treatments in individuals with non-rheumatic atrial fibrillation. Statistics in Medicine 2009;28:1861–81. Dias S, Welton NJ, Caldwell DM, Ades AE. Checking consistency in mixed treatment comparison meta-analysis. Statistics i…	Cochrane Update
Chen	2014	China	Current Medical Research & Opinion	Medicine, General & Internal	Long-term clinical efficacy and safety of adding cilostazol to dual antiplatelet therapy for patients undergoing PCI: a meta-analysis of randomized trials with adjusted indirect comparisons	2013-10-18	Publicly-sponsored	National Natural Science Foundation of China (No. 81170125, 81270209), the Science and Technology Commission of Shanghai Municipality (No. 12JC1406400, 10ZR1420400), and the Doctor Innovation Fund of Shanghai Jiaotong University School of Medicine (BXJ201224).	Systematic review	adjusted indirect comparisons	Yes	Song F, Altman DG, Glenny AM, et al. Validity of indirect comparison for estimating efficacy of competing interventions: empirical evidence from published meta-analyses. BMJ (Clinical Research Ed) 2003;326:472–5 Bucher HC, Guyatt GH, Griffith LE, et al. The results of direct and indirect treatment comparisons in meta-analysis of randomized controlled trials. J Clin Epidemiol 1997;50:683-91	NA
Wang	2015	China	Critical Care	Critical Care Medicine	Mechanical ventilation modes for respiratory distress syndrome in infants: a systematic review and network meta-analysis	2015-03-20	Publicly-sponsored	National Natural Science Foundation of China (#81402462), the China Postdoctoral Science Foundation (#2013 M531069), the Foundation of Heilongjiang Educational Committee (#12531245), the Science and Technology Planning Project of Heilongjiang Province (#GC12C305-5), and the Doctoral Fund of the First Affiliated Hospital of Harbin Medical University (#2012B006)	Systematic review	network meta-analysis	Yes	Mills 2011 Salanti G, Higgins JP, Ades AE, Ioannidis JP. Evaluation of networks of randomized trials. Stat Methods Med Res. 2008;17:279–301.	NA
Brophy	2005	Canada	Medical Decision Making	Health Care Sciences & Services	Medical Decision Making with Incomplete Evidence—Choosing a Platelet Glycoprotein IIbIIIa Receptor Inhibitor for Percutaneous Coronary Interventions	2005-04-01	Publicly-sponsored	Les Fonds de la Recherche en Santé du Québec (FRSQ) and the Canadian Institutes of Health Research (CIHR), respectively.	Systematic review	indirect comparisons	Yes	Song F, Altman DG, Glenny AM, Deeks JJ. Validity of indirect comparison for estimating efficacy of competing interventions: empirical evidence from published meta-analyses. BMJ. 2003;326:472.	NA
Carter	2014	UK	Journal of Human Nutrition and Dietetics	Nutrition & Dietetics	A Mediterranean diet improves HbA1c but not fasting blood glucose compared to alternative dietary strategies: a network meta-analysis	2013-06-22	Publicly-sponsored	The Cardiovascular Research Department of The University of Leicester.	Systematic review	network meta-analysis	Yes	Ades, T., Welton, N. & Lu, G. (2007) Introduction to Mixed Treatment Comparisons. Available at: https://www.bris.ac.uk/cobm/research/mpes/mtc.html (accessed on 10 July 2010). Lu, G. & Ades, A.E. (2004) Combination of direct and indirect evidence in mixed treatment comparisons. Stat. Med. 23, 3105–3124. Lumley, T. (2002) Network meta-analysis for indirect treatment comparisons. Stat. Med. 21, 2313…	NA
Piccolo	2014	Italy	American Journal of Cardiology	Cardiac & Cardiovascular Systems	Meta-Analysis of Randomized Trials Comparing the Effectiveness of Different Strategies for the Treatment of Drug-Eluting Stent Restenosis	2014-08-12	Funding source not reported	NA	Not reported	network meta-analysis	Yes	Dias S, Welton NJ, Caldwell DM, Ades AE. Checking consistency in mixed treatment comparison meta-analysis. Stat Med 2010;29: 932e944.	NA
Hüttner	2015	Germany	The British Journal of Surgery	Surgery	Meta-analysis of reconstruction techniques after low anterior resection for rectal cancer	2015-03-31	Funding source not reported	NA	Systematic review	network meta-analysis	Yes	Dias S, Sutton AJ, Ades AE,Welton NJ. Evidence synthesis for decision making 2: a generalized linear modeling framework for pairwise and network meta-analysis of randomized controlled trials. Medical Decision Making 2013; 33: 607–617.	NA
Djavan	1999	Austria	European Urology	Urology & Nephrology	A Meta-Analysis on the Efficacy and Tolerability of α1-Adrenoceptor Antagonists in Patients with Lower Urinary Tract Symptoms Suggestive of Benign Prostatic Obstruction	1999-07-01	Funding source not reported	NA	Not reported	indirect comparisons	Yes	Not reported	Updated literature search of previous systematic review(s)
Gurusamy	2011	UK	Cochrane Database of Systematic Reviews	Medicine, General & Internal	Methods to decrease blood loss and transfusion requirements for liver transplantation (Review)	2011-12-07	Publicly-sponsored	NIHR Cochrane Incentive Scheme, UK. A grant of £5000 by the UK Government health research funding body (National Insititute of Health Research or NIHR) to perform this review.	Systematic review	network meta-analysis	Yes	Not reported	NA
Dakin	2010	UK	VALUE IN HEALTH	Health Care Sciences & Services	Mixed Treatment Comparison Meta-Analysis Evaluating the Relative Efficacy of Nucleos(t)ides for Treatment of Nucleos(t)ide-Naive Patients with Chronic Hepatitis B	2010-09-03	Industry-sponsored	Funded by Gilead Sciences Ltd, Cambridge, UK.	Systematic review	mixed-treatment comparisons	Yes	Jansen JP, Crawford B, Bergman G, et al. Bayesian meta-analysis of multiple treatment comparisons: an introduction to mixed treatment comparisons. Value Health 2008;11:956–64. Caldwell DM, Ades AE, Higgins JP. Simultaneous comparison of multiple treatments: combining direct and indirect evidence. BMJ 2005;331:897–900. Lu G, Ades AE. Combination of direct and indirect evidence in mixed treatment c…	NA
Sun	2014	Belgium	Current Medical Research & Opinion	Medicine, General & Internal	A mixed treatment comparison of gabapentin enacarbil, pramipexole, ropinirole and rotigotine in moderate-to-severe restless legs syndrome	2014-07-31	Industry-sponsored	UCB Pharma, Brussels, Belgium.	Systematic review	mixed-treatment comparisons	Yes	Dias S, Sutton AJ, Ades AE, et al. Evidence synthesis for decision making 2: a generalized linear modeling framework for pairwise and network meta-analysis of randomized controlled trials. Med Decis Making 2013;33:607-17	NA
Turkstra	2011	Australia	Current Medical Research & Opinion	Medicine, General & Internal	A mixed treatment comparison of the short-term efficacy of biologic disease modifying anti-rheumatic drugs in established rheumatoid arthritis	2011-08-18	Publicly-sponsored	Pharmaceutical Benefits Advisory Committee, Australian Government Department of Health and Ageing	Systematic review	mixed-treatment comparisons	Yes	Nixon RM, Bansback N, Brennan A. Using mixed treatment comparisons and meta-regression to perform indirect comparisons to estimate the efficacy of biologic treatments in rheumatoid arthritis. Stat Med 2007;26:1237-54 Caldwell DM, Ades AE, Higgins JP. Simultaneous comparison of multiple treatments: combining direct and indirect evidence. BMJ 2005;331:897-900	NA
Desai	2012	USA	The Annals of Pharmacotherapy	Pharmacology & Pharmacy	Mixed Treatment Comparison of the Treatment Discontinuations of Biologic Disease-Modifying Antirheumatic Drugs in Adults with Rheumatoid Arthritis	2012-10-23	Publicly-sponsored	contract 290-02-0016I from the AHRQ, task no. 2, US Department of HHS	Systematic review	mixed-treatment comparisons	Yes	Jansen JP, Crawford B, Bergman G, Stam W. Bayesian meta analysis of multiple treatment comparisons: an introduction to mixed treatment comparisons. Value Health 2008;11:956-64.	NA
Oba	2014	USA	Journal of Critical Care	Critical Care Medicine	Mortality benefit of vasopressor and inotropic agents in septic shock: A Bayesian network meta-analysis of randomized controlled trials	2014-04-26	Non-sponsored	NA	Systematic review	network meta-analysis	Yes	Lu & Ades 2004; Bucher HC, Guyatt GH, Griffith LE, et al. The results of direct and indirect treatment comparisons in meta-analysis of randomized controlled trials. J Clin Epidemiol 1997;50(6):683–91.	NA
Hua	2012	China	World Journal of Gastroenterology	Gastroenterology & Hepatology	A meta-analysis of infantile rotavirus enteritis interventions [Translated]	2012-02-18	Funding source not reported	NA	Systematic review	network meta-analysis	Yes	Not reported	NA
Biondi-Zoccai	2014	Italy	International Journal of Cardiology	Cardiac & Cardiovascular Systems	Nephropathy after administration of iso-osmolar and low-osmolar contrast media: Evidence from a network meta-analysis	2014-01-24	Funding source not reported	NR	Systematic review	network meta-analysis	Yes	Biondi-Zoccai G, Lotrionte M, Landoni G, ModenaMG. The rough guide to systematic reviews and meta-analyses. HSR Proc Intensive Care Cardiovasc Anesth 2011;3:161–73.	NA
Liang	2014	China	PLOS ONE	Multidisciplinary Sciences	Network Meta-Analysis of Erlotinib, Gefitinib, Afatinib and Icotinib in Patients with Advanced Non-Small-Cell Lung Cancer Harboring EGFR Mutations	2014-02-12	Non-sponsored	NA	Not reported	network meta-analysis	Yes	Valkenhoef G, Tervonen T, Zwinkels T, Brock B, Hillege H (2013) ADDIS: a decision support system for evidence-based medicine. In Decision Support Systems 55:459–475	NA
Xiao	2015	China	American Journal of Therapeutics	Pharmacology & Pharmacy	A Network Meta-analysis of Randomized Controlled Trials Focusing on Different Allergic Rhinitis Medications	2015-04-09	Funding source not reported	NA	Systematic review	network meta-analysis	Yes	Song F, Altman DG, Glenny AM, et al. Validity of indirect comparison for estimating efficacy of competing interventions: empirical evidence from published metaanalyses. BMJ. 2003;326:472.	NA
Zhu	2015	China	Medicine	Medicine, General & Internal	Network Meta-Analysis of Randomized Controlled Trials: Efficacy and Safety of UDCA-Based Therapies in Primary Biliary Cirrhosis	2015-03-20	Publicly-sponsored	Scientific Research Foundation of Wenzhou; Health Bureau of Zhejiang Province; Research Foundation of Education Bureau of Zhejiang Province; Fresh Talent Program for Science and Technology Department of Zhejiang Province; Research Funds for Tian Qing Liver Diseases; Project of New Century 551 Talent Nurturing in Wenzhou.	Systematic review	network meta-analysis	Yes	Song F, Altman DG, Glenny AM, et al. Validity of indirect comparison for estimating efficacy of competing interventions: empirical evidence from published meta-analyses. BMJ. 2003;326:472. Sutton A, Ades AE, Cooper N, et al. Use of indirect and mixed treatment comparisons for technology assessment. Pharmacoeconomics. 2008;26:753–767.	NA
Gupta	2014	Canada	Journal of Cutaneous Medicine and Surgery	Dermatology	Network Meta-analysis of Treatments for Chronic Plaque Psoriasis in Canada	2014-11-01	Industry-sponsored	Mediprobe Research Inc., Eli Lilly & Co., Merck & Co.	Systematic review	network meta-analysis	Yes	Not reported	NA
Yildiz	2015	Turkey, USA	Psychological Medicine	Psychiatry	A network meta-analysis on comparative efficacy and all-cause discontinuation of antimanic treatments in acute bipolar mania	2014-07-18	Non-sponsored	NA	Not reported	network meta-analysis	Yes	Salanti G, Higgins JPT, Ades AE, Ioannidis JPA (2008). Evaluation of networks of randomized trials. Statistical Methods in Medical Research 17, 279–301. Lu G, Ades AE (2004). Combination of direct and indirect evidence in mixed treatment comparisons. Statistics in Medicine 23, 3105–3124. Ades AE, Sculpher M, Sutton A, Abrams K, Cooper N, Welton N, Lu G (2006). Bayesian methods for evidence aynthe…	NA
Peruzzi	2015	Italy	BioMed Research International	Biotechnology & Applied Microbiology	A Network Meta-Analysis on Randomized Trials Focusing on the Preventive Effect of Statins on Contrast-Induced Nephropathy	2014-09-07	Funding source not reported	NA	Systematic review	network meta-analysis	Yes	T. Greco, G. Landoni, G. Biondi-Zoccai et al., “A Bayesian network meta-analysis for binary outcome: how to do it,” Statistical Methods in Medical Research, 2013. F. D’Ascenzo and G. Biondi-Zoccai, “Network meta-analyses: the “White Whale” for cardiovascular specialists,” Journal of Cardiothoracic and Vascular Anesthesia, vol. 28, no. 1, pp. 169–173, 2013. G. Biondi-Zoccai, Network Meta-Analysis:…	NA
Yang	2014	China	International Journal of Surgery	Surgery	A network meta-analysis on the efficacy of 5-aminosalicylates, immunomodulators and biologics for the prevention of postoperative recurrence in Crohn’s disease	2014-02-25	Non-sponsored	NA	Systematic review	network meta-analysis	Yes	Not reported	NA
Zhang	2013	China	Chinese Pharmaceutical Journal	Pharmacology & Pharmacy	A Network Meta-Analysis on the Influence of Antihypertensive Agents on New-onset Diabetes	2013-06-01	Funding source not reported	NA	Not reported	network meta-analysis	Yes	Not reported	NA
Nelson	2014	USA	J ALLERGY CLIN IMMUNOL PRACT	Allergy	Network Meta-analysis Shows Commercialized Subcutaneous and Sublingual Grass Products Have Comparable Efficacy	2014-11-20	Industry-sponsored	Merck & Co, Inc	Systematic review	network meta-analysis	Yes	Jansen JP, Fleurence R, Devine B, Itzler R, Barrett A, Hawkins N, et al. Interpreting indirect treatment comparisons and network meta-analysis for health-care decision making: report of the ISPOR Task Force on Indirect Treatment Comparisons Good Research Practices: part 1. Value Health 2011;14:417-28.	NA
Zaccara	2013	Italy	Seizure	Clinical Neurology	Neurological adverse events of new generation sodium blocker antiepileptic drugs. Meta-analysis of randomized, double-blinded studies with eslicarbazepine acetate, lacosamide and oxcarbazepine	2013-04-25	Non-sponsored	NA	Systematic review	indirect comparisons	Yes	Bucher HC, Guyatt GH, Griffith LE, Walter SD. The results of direct and indirect treatment comparisons in meta-analysis of randomized controlled trials. Journal of Clinical Epidemiology 1997;50:683–91.	NA
Chatterjee	2013	USA	JAMA Neurology	Clinical Neurology	New Oral Anticoagulants and the Risk of Intracranial Hemorrhage Traditional and Bayesian Meta-analysis and Mixed Treatment Comparison of Randomized Trials of New Oral Anticoagulants in Atrial Fibrillation	2013-10-28	Funding source not reported	NA	Systematic review	mixed-treatment comparisons	Yes	Not reported	NA
Thorlund	2014	Canada	Neuropsychiatric Disease and Treatment	Clinical Neurology	Nonergot dopamine-receptor agonists for treating Parkinson’s disease – a network meta-analysis	2014-05-07	Industry-sponsored	UCB Canada Inc	Systematic review	network meta-analysis	Yes	Lu G, Ades AE. Combination of direct and indirect evidence in mixed treatment comparisons. Stat Med. 2004;23(20):3105–3124. Dias S, Welton N, Sutton A, Ades A. NICE technical support document 2:,A generalised linear modelling framework for pairwise and network meta-analysis of randomised controlled trials. 2011. Available from: http://www.nicedsu.org.uk/TSD2%20General%20meta%20analysis%20correcte…	NA
Stynes	2015	UK	Respiratory Research	Respiratory System	Once-daily fluticasone furoate/vilanterol 100/25 mcg versus twice daily combination therapies in COPD – mixed treatment comparisons of clinical efficacy	2015-02-15	Industry-sponsored	GlaxoSmithKline	Systematic review	mixed-treatment comparisons	Yes	Smith TC, Spiegelhalter DJ, Thomas A. Bayesian approaches to random-effects meta-analysis: a comparative study. Stat Med. 1995;14:2685–99. Sutton AJ, Abrams KR. Bayesian methods in meta-analysis and evidence synthesis. Stat Methods Med Res. 2001;10:277–303. Sutton AJ, Higgins JP. Recent developments in meta-analysis. Stat Med. 2008;27:625–50.	NA
Roskell	2014	UK	International Journal of COPD	Respiratory System	Once-daily long-acting beta-agonists for chronic obstructive pulmonary disease: an indirect comparison of olodaterol and indacaterol	2014-07-31	Industry-sponsored	Boehringer Ingelheim GmbH	Systematic review	network meta-analysis	Yes	Jones B, Roger J, Lane PW, et al. Statistical approaches for conducting network meta-analysis in drug development. Pharm Stat. 2011;10(6):523–531.	NA
Le Cleach	2014	France	Cochrane Database of Systematic Reviews	Medicine, General & Internal	Oral antiviral therapy for prevention of genital herpes outbreaks in immunocompetent and nonpregnant patients (Review)	2014-08-03	Publicly-sponsored	Association Recommandations en Dermatologie (aRED), a group of the French Society of Dermatology (SFD), France and French Ministry of Health, Grant support was from the Programme Hospitalier de Recherche Clinique (AOM 11151)	Systematic review	network meta-analysis	Yes	Lu G, Ades AE. Combination of direct and indirect evidence in mixed treatment comparisons. Statistics in Medicine 2004;23(20):3105–24. [PUBMED: 15449338]	NA
Bangalore	2014	USA	Circ Cardiovasc Interv	Cardiac & Cardiovascular Systems	Outcomes With Coronary Artery Bypass Graft Surgery Versus Percutaneous Coronary Intervention for Patients With Diabetes Mellitus: Can Newer Generation Drug-Eluting Stents Bridge the Gap?	2014-06-17	Non-sponsored	NA	Not reported	mixed-treatment comparisons	Yes	Not reported	NA
Bangalore	2013	USA	Circ Cardiovasc Interv	Cardiac & Cardiovascular Systems	Outcomes With Various Drug-Eluting or Bare Metal Stents in Patients With ST-Segment–Elevation Myocardial Infarction A Mixed Treatment Comparison Analysis of Trial Level Data From 34 068 Patient-Years of Follow-up From Randomized Trials	2013-08-06	Non-sponsored	NA	Systematic review	mixed-treatment comparisons	Yes	Caldwell DM, Ades AE, Higgins JP. Simultaneous comparison of multiple treatments: combining direct and indirect evidence. BMJ. 2005;331:897–900.	NA
Chou	2008	USA	Journal of Viral Hepatitis	Gastroenterology & Hepatology	Pegylated interferons for chronic hepatitis C virus infection: an indirect analysis of randomized trials	2008-05-14	Publicly-sponsored	Drug Effectiveness Review Projct	Not reported	adjusted indirect comparisons	Yes	Bucher HC, Guyatt GH, Griffith LE, Walter SD. The results of direct and indirect treatment comparisons in meta-analysis of randomized controlled trials. Journal of Clinical Epidemiology 1997;50:683–91.	NA
Griebeler	2014	USA	Annals of Internal Medicine	Medicine, General & Internal	Pharmacologic Interventions for Painful Diabetic Neuropathy An Umbrella Systematic Review and Comparative Effectiveness Network Meta-analysis	2014-11-14	Publicly-sponsored	Mayo Foundation for Medical Education and Research and Clinical and Translational Science Awards grant UL1 TR000135 from the National Center for Advancing Translational Sciences, a component of the National Institutes of Health	Systematic review	network meta-analysis	Yes	Mills EJ, Ioannidis JP, Thorlund K, Schu¨nemann HJ, Puhan MA, Guyatt GH. How to use an article reporting a multiple treatment comparison metaanalysis. JAMA. 2012;308:1246-53. [PMID: 23011714]	Updated literature search of previous systematic review(s)
Dong	2014	China	PLOS ONE	Multidisciplinary Sciences	Pharmacological Interventions for Acceleration of the Onset Time of Rocuronium: A Meta-Analysis	2014-12-02	Non-sponsored	NA	Systematic review	network meta-analysis	Yes	van Valkenhoef G, Tervonen T, Zwinkels T, de Brock B, Hillege H (2013) ADDIS: A decision support system for evidence-based medicine. Decision Support Systems 55: 459–475. Lu G, Ades EA (2006) Assessing Evidence Inconsistency in Mixed Treatment Comparisons. Journal of the American Statistical Association 101: 447–459.	NA
Kwak	2013	Korea	Journal of Anesthesia	Anesthesiology	Pharmacological prevention of rocuronium-induced injection pain or withdrawal movements: a meta-analysis	2013-03-22	Funding source not reported	NA	Systematic review	indirect treatment comparisons	Yes	Not reported	NA
Chen	2015	Switzerland	European Urology	Urology & Nephrology	Phosphodiesterase 5 Inhibitors for the Treatment of Erectile Dysfunction: A Trade-off Network Meta-analysis	2015-03-26	Publicly-sponsored	Swiss Continence Foundation	Systematic review	network meta-analysis	Yes	Hasselblad V. Meta-analysis of multitreatment studies. Med Decis Making 1998;18:37–43.	NA
Dumville	2013	UK	Cochrane Database of Systematic Reviews	Medicine, General & Internal	Preoperative skin antiseptics for preventing surgical wound infections after clean surgery (Review)	2013-03-28	Industry and Publicly sponsored	3M Clinical Fellowship Award/NATN, UK; NIHR/Department of Health (England), (Cochrane Wounds Group), UK; NIHR Programme Grants for Applied Research, UK.	Systematic review	mixed-treatment comparisons	Yes	Not reported	Cochrane Update
Stevens	2015	UK	Diabetes Research and Clinical Practice	Endocrinology & Metabolism	Preventing the progression to Type 2 diabetes mellitus in adults at high risk: A systematic review and network meta-analysis of lifestyle, pharmacological and surgical interventions	2015-01-21	Publicly-sponsored	This review is an update of an earlier review that was commissioned by the Centre for Public Health Excellence of behalf of the National Institute for Health and Clinical Excellence (NICE).	Systematic review	network meta-analysis	Yes	Dias S, Sutton AJ, Ades AE, Welton NJ. Evidence synthesis for decision making. 2: A generalised linear modelling framework for pairwise and network meta-analysis of randomised controlled trials. Med Decis Mak 2013;33: 607–17.	Updated literature search of previous systematic review(s)
Jalota	2011	USA	BMJ	Medicine, General & Internal	Prevention of pain on injection of propofol: systematic review and meta-analysis	2011-03-15	Publicly-sponsored	Perioperative Clinical Research Core, University of California, San Francisco	Systematic review	indirect comparisons	Yes	Salanti G, Higgins JP, Ades AE, Ioannidis JP. Evaluation of networks of randomized trials. Stat Methods Med Res 2008;17:279-301	NA
Maratea	2011	Italy	Journal of Thrombosis and Haemostasis	Hematology	Prevention of venous thromboembolism after major orthopedic surgery: indirect comparison of three new oral anticoagulants	2011-09-02	Funding source not reported	NA	Not reported	network meta-analysis	Yes	Lumley 2002	NA
Shamliyan	2013	USA	Journal of General Internal Medicine	Health Care Sciences & Services	Preventive Pharmacologic Treatments for EpisodicMigraine in Adults	2013-04-17	Publicly-sponsored	AHRQ	Systematic review	adjusted indirect comparisons	Yes	Glenny AM, Altman DG, Song F, et al. Indirect comparisons of competing interventions. Health Technol Assess. 2005;9:1–134. iii-iv. Song F, Loke YK, Walsh T, Glenny AM, Eastwood AJ, Altman DG. Methodological problems in the use of indirect comparisons for evaluating healthcare interventions: survey of published systematic reviews. BMJ. 2009;338:b1147. Donegan S, Williamson P, Gamble C, Tudur-Smith…	NA
Lin	2014	Taiwan	Journal of Dentistry	Dentistry, Oral Surgery & Medicine	Primary molar pulpotomy: A systematic review and network meta-analysis	2014-02-07	Publicly-sponsored	National Science Council in Taiwan	Systematic review	network meta-analysis	Yes	Lu G, Ades AE. Combination of direct and indirect evidence in mixed treatment comparisons. Statistics in Medicine 2004;23:3105–24.	NA
Cope	2013	USA	Value in Health	Health Care Sciences & Services	Progression-Free Survival with Fulvestrant 500mg and Alternative Endocrine Therapies as Second-Line Treatment for Advanced Breast Cancer: A Network Meta-Analysis with Parametric Survival Models	2013-01-26	Industry-sponsored	Astra Zeneca	Not reported	network meta-analysis	Yes	Glenny A.M., Altman D.G., Song F., et al: Indirect comparisons of competing interventions. Health Technol Assess 2005; 9: pp. 1-134 Lu G., and Ades A.E.: Combination of direct and indirect evidence in mixed treatment comparisons. Stat Med 2004; 23: pp. 3105-3124 Jansen J.P., Fleurence R., Devine B., et al: Interpreting indirect treatment comparisons and network meta-analysis for health care decis…	NA
Wertli	2014	Switzerland	Pain Medicine	Medicine, General & Internal	Rational Pain Management in Complex Regional Pain Syndrome 1 (CRPS 1)— A Network Meta-Analysis	2014-09-19	Funding source not reported	NA	Systematic review	network meta-analysis	Yes	Hasselblad 1998; Lu 2004; Lumley 2002; Kessels 2013; Berlin et al. 2002	NA
van Walsem	2015	Netherlands	Arthritis Research & Therapy	Rheumatology	Relative benefit-risk comparing diclofenac to other traditional non-steroidal anti-inflammatory drugs and cyclooxygenase-2 inhibitors in patients with osteoarthritis or rheumatoid arthritis: a network meta-analysis	2015-03-19	Industry-sponsored	Novartis Pharma AG	Systematic review	network meta-analysis	Yes	Caldwell DM, Ades AE, Higgins JP. Simultaneous comparison of multiple treatments: combining direct and indirect evidence. BMJ. 2005;331:897–900. Lu G, Ades AE. Combination of direct and indirect evidence in mixed treatment comparisons. Stat Med. 2004;23:3105–24. Jansen JP, Fleurence R, Devine B, Itzler R, Barrett A, Hawkins N, et al. Interpreting indirect treatment comparisons and network meta-an…	NA
Kwok	2013	UK	Chest	Critical Care Medicine	Relative Effects of Two Different Enoxaparin Regimens as Comparators Against Newer Oral Anticoagulants Meta-analysis and Adjusted Indirect Comparison	2013-08-01	Non-sponsored	NA	Systematic review	adjusted indirect comparisons	Yes	Bucher HC, Guyatt GH, Griffi th LE, Walter SD. The results of direct and indirect treatment comparisons in meta-analysis of randomized controlled trials . J Clin Epidemiol . 1997; 50( 6): 683 - 691.	NA
Cucherat	2014	France	Journal of Glaucoma	Ophthalmology	Relative Efficacy and Safety of Preservative-free Latanoprost (T2345) for the Treatment of Open-Angle Glaucoma and Ocular Hypertension: An Adjusted Indirect Comparison Meta-Analysis of Randomized Clinical Trials	2014-01-01	Industry-sponsored	Laboratoires Thea	Systematic review	adjusted indirect comparisons	Yes	Butcher 1997; Song 2003;	NA
Llorca	2014	France	Current Medical Research & Opinion	Medicine, General & Internal	Relative efficacy and tolerability of vortioxetine versus selected antidepressants by indirect comparisons of similar clinical studies	2014-10-10	Industry-sponsored	H. Lundbeck A/S	Systematic review	indirect comparisons	Yes	Glenny A-M, Altman D, Song F, et al. Indirect comparisons of competing interventions. Health Technol Assess 2005;9:1-134, iii-iv	NA
Hopkins	2011	Canada	BMC Musculoskeletal Disorders	Orthopedics	The relative efficacy of nine osteoporosis medications for reducing the rate of fractures in post-menopausal women	2011-09-26	Non-sponsored	NA	Systematic review	indirect treatment comparisons	Yes	Song F, Altman DG, Glenny AM, Deeks JJ: Validity of indirect comparison for estimating efficacy of competing interventions: empirical evidence from published meta-analyses. BMJ 2003, 326:472. Bucher HC, Guyatt GH, Griffith LE, Walter SD: The results of direct and indirect treatment comparisons in meta-analysis of randomized controlled trials. J Clin Epidemiol 1997, 50:683-691.	NA
Pandor	2013	UK	Heart	Cardiac & Cardiovascular Systems	Remote monitoring after recent hospital discharge in patients with heart failure: a systematic review and network meta-analysis	2013-05-16	Publicly-sponsored	UK NIHR Health Technology Assessment programme	Systematic review	network meta-analysis	Yes	Not reported	Updated literature search of previous systematic review(s)
Windecker	2014	Switzerland	BMJ	Medicine, General & Internal	Revascularisation versus medical treatment in patients with stable coronary artery disease: network meta-analysis	2014-06-23	Publicly-sponsored	intramural funds from the Department of Cardiology, Bern University Hospital, and the Institute of Social and Preventive Medicine, University of Bern, Switzerland	Not reported	network meta-analysis	Yes	Stettler 2007; Lu and Ades 2004	NA
Klemp	2011	Norway	Journal of Clinical Psychopharmacology	Pharmacology & Pharmacy	A Review and Bayesian Meta-Analysis of Clinical Efficacy and Adverse Effects of 4 Atypical Neuroleptic Drugs Compared With Haloperidol and Placebo	2011-12-01	Funding source not reported	One author's work "I.F.T.’s work was funded by the Research Council of Norway project ‘‘Modern Application Driven Statistical Challenges (186951/I30).’’	Not reported	multiple treatment comparisons	Yes	Not reported	NA
Gonzalez-Vacarezza	2014	Uruguay	International Journal of Technology Assessment in Health Care	Health Care Sciences & Services	Rituximab and tocilizumab for the treatment of rheumatoid arthritis.	2014-07-28	Publicly-sponsored	Ministry of Health of Uraguay	Systematic review	indirect treatment comparisons	Yes	Wells GA, Sultan SA, Chen L, Khan M, Coyle D. Ottawa. Indirect evidence: Indirect treatment comparisons in meta-analysis. Ottawa: Candian Agency for Drugs and Technology in Health; 2009	Updated and expanded literature search of previous systematic review(s)
Navarese	2013	Poland	BMJ	Medicine, General & Internal	Safety and efficacy outcomes of first and second generation durable polymer drug eluting stents and biodegradable polymer biolimus eluting stents in clinical practice: comprehensive network meta-analysis	2013-11-06	Non-sponsored	NA	Systematic review	network meta-analysis	Yes	Cooper et al 2011	NA
Bulluck	2015	UK	International Journal of Cardiology	Cardiac & Cardiovascular Systems	Safety of short-term dual antiplatelet therapy after drug-eluting stents: An updated meta-analysis with direct and adjusted indirect comparison of randomized control trials	2014-12-13	Non-sponsored	NA	Not reported	adjusted indirect comparisons	Yes	H.C. Bucher, G.H. Guyatt, L.E. Griffith, S.D. Walter, The results of direct and indirect treatment comparisons in meta-analysis of randomized controlled trials, J. Clin. Epidemiol. 50 (1997) 683–691.	NA
Benedetto	2015	UK	European Journal of Cardio-Thoracic Surgery	Cardiac & Cardiovascular Systems	Searching for the second best graft for coronary artery bypass surgery: a network meta-analysis of randomized controlled trials	2014-03-30	Funding source not reported	NA	Systematic review	network meta-analysis	Yes	Song F, Harvey I, Lilford R. Adjusted indirect comparison may be less biased than direct comparison for evaluating new pharmaceutical interventions. J Clin Epidemiol 2008;61:455–63.	NA
Price	2014	UK	BMJ	Medicine, General & Internal	Selective digestive or oropharyngeal decontamination and topical oropharyngeal chlorhexidine for prevention of death in general intensive care: systematic review and network meta-analysis	2014-03-31	Non-sponsored	NA	Systematic review	network meta-analysis	Yes	Dias S, Welton NJ, Sutton AJ, Ades AE. A generalised linear modelling framework for pairwise and network meta-analysis of randomised controlled trials. NICE DSU Technical Support Document 2. 2012. www.nicedsu.org.uk	NA
Bangalore	2012	USA	Circulation	Cardiac & Cardiovascular Systems	Short- and Long-Term Outcomes With Drug-Eluting and Bare-Metal Coronary Stents A Mixed-Treatment Comparison Analysis of 117 762 Patient-Years of Follow-Up From Randomized Trials	2012-05-14	Non-sponsored	NA	Not reported	mixed-treatment comparisons	Yes	Cooper NJ, Peters J, Lai MC, Juni P, Wandel S, Palmer S, Paulden M, Conti S, Welton NJ, Abrams KR, Bujkiewicz S, Spiegelhalter D, Sutton AJ. How valuable are multiple treatment comparison methods in evidence-based health-care evaluation? Value Health. 2011;14:371–380. Lu and Ades 2004; Caldwell et al. 2005	NA
Strassmann	2009	Switzerland	European Respiratory Journal	Respiratory System	Smoking cessation interventions in COPD: a networkmeta-analysis of randomised trials	2009-04-08	Funding source not reported	NA	Systematic review	network meta-analysis	Yes	Puhan MA, Bachmann LM, Kleijnen J, et al. Inhaled drugs to reduce exacerbations in patients with chronic obstructive pulmonary disease: a network meta-analysis. BMC Med 2009; 7: 2.	NA
Shams	2013	Saudi Arabia	Journal of General Internal Medicine	Health Care Sciences & Services	SSRIs for Hot Flashes: A Systematic Review and Meta-Analysis of Randomized Trials	2013-07-26	Non-sponsored	NA	Systematic review	mixed-treatment comparisons	Yes	Lu G, Ades AE. Combination of direct and indirect evidence in mixed treatment comparisons. Stat Med. 2004;23(20):3105–24.	NA
Dranitsaris	2014	Canada	Journal of Evaluation in Clinical Practice	Health Care Sciences & Services	Sublingual or subcutaneous immunotherapy for seasonal allergic rhinitis: an indirect analysis of efficacy, safety and cost	2014-01-21	Industry-sponsored	Paladin Labs Inc	Systematic review	indirect treatment comparisons	Yes	Song, F., Altman, D. G., Glenny, A. M. & Deeks, J. J. (2003) Validity of indirect comparison for estimating efficacy of competing interventions: empirical evidence from published meta-analyses. BMJ (Clinical Research Ed.), 326, 472–475. Bucher, H. C., Guyatt, G. H., Griffith, L. E. &Walter, S. D. (1997) The results of direct and indirect treatment comparisons in meta-analysis of randomized contro…	NA
Huai	2015	China	Gastroenterology Research and Practice	Gastroenterology & Hepatology	Submucosal Injection Solution for Endoscopic Resection in Gastrointestinal Tract: A Traditional and Network Meta-Analysis	2015-01-29	Non-sponsored	NA	Not reported	network meta-analysis	Yes	Not reported	NA
Roskell	2014	UK	Current Medical Research & Opinion	Medicine, General & Internal	Systematic evidence synthesis of treatments for ADHD in children and adolescents: indirect treatment comparisons of lisdexamfetamine with methylphenidate and atomoxetine	2014-08-15	Industry-sponsored	Shire	Systematic review	network meta-analysis	Yes	Whitehead A. Meta-analysis of Controlled Clinical Trials. Chichester: John Wiley & Sons Ltd, 2002 Jones B, Roger J, Lane PW, et al; PSI Health Technology Special Interest Group, Evidence Synthesis sub-team. Statistical approaches for conducting network meta-analysis in drug development. Pharm Stat 2011;10:523-31	NA
Wang	2015	China	The Oncologist	Oncology	Systematic Literature Review and Network Meta-Analysis Comparing Bone-Targeted Agents for the Prevention of Skeletal-Related Events in Cancer Patients With Bone Metastasis	2015-03-02	Publicly-sponsored	Natural Science Foundation of China Grant	Systematic review	network meta-analysis	Yes	Li T, Puhan MA,Vedula SS et al. Networkmetaanalysis- highly attractive but more methodological research is needed. BMC Med 2011;9:79.	NA
Cui	2014	China	Orthopedics	Orthopedics	A Systematic Review and Adjusted Indirect Comparison of Oral Anticoagulants	2014-11-01	Funding source not reported	NA	Systematic review	adjusted indirect comparisons	Yes	Bucher HC, Guyatt GH, Griffith LE, Walter SD. The results of direct and indirect treatment comparisons in meta-analysis of randomized controlled trials. J Clin Epidemiol. 1997; 50(6):683-691.	NA
Faggion	2014	Germany	Journal of Clinical Periodontology	Dentistry, Oral Surgery & Medicine	A systematic review and Bayesian network meta-analysis of randomized clinical trials on non-surgical treatments for peri-implantitis	2014-08-11	Publicly-sponsored	National Science Council in Taiwan	Systematic review	network meta-analysis	Yes	Lu, G. & Ades, A. E. (2004) Combination of direct and indirect evidence in mixed treatment comparisons. Statistics in Medicine 23, 3105–3124. Tu, Y. K., Needleman, I., Chambrone, L., Lu, H. K. & Faggion, C. M. Jr (2012) A Bayesian network meta-analysis on comparisons of enamel matrix derivatives, guided tissue regeneration and their combination therapies. Journal of Clinical Periodontology 39, 30…	NA
Snedecor	2014	USA	International Journal of Clinical Practice	Medicine, General & Internal	Systematic review and meta-analysis of pharmacological therapies for pain associated with postherpetic neuralgia and less common neuropathic conditions	2014-04-02	Industry-sponsored	Pfizer	Systematic review	mixed-treatment comparisons	Yes	Lu G, Ades AE. Combination of direct and indirect evidence in mixed treatment comparisons. Stat Med 2004; 23: 3105–24. Jansen JP, Fleurence R, Devine B et al. Interpreting indirect treatment comparisons and network meta-analysis for health-care decision making: report of the ISPOR Task Force on indirect treatment comparisons good research practices: part 1. Value Health 2011; 14:417–28. Hoaglin D…	NA
Bow	2015	Canada	BMC Infectious Diseases	Infectious Diseases	Systematic review and mixed treatment comparison meta-analysis of randomized clinical trials of primary oral antifungal prophylaxis in allogeneic hematopoietic cell transplant recipients	2015-03-17	Industry-sponsored	Pfizer	Systematic review	mixed-treatment comparisons	Yes	Lunn DJ, Thomas A, Best N, Spiegelhalter D. WinBUGS – a Bayesianmodelling framework: concepts, structure, and extensibility. Stat Comput. 2000;10:325–7. O'Regan C, Ghement I, Eyawo O, Guyatt GH, Mills EJ. Incorporating multiple interventions in meta-analysis: an evaluation of the mixed treatment comparison with the adjusted indirect comparison. Trials. 2009;10:86. Lu G, Ades AE. Combination of di…	NA
Gray	2012	UK	Obesity Reviews	Endocrinology & Metabolism	A systematic review and mixed treatment comparison of pharmacological interventions for the treatment of obesity	2012-01-30	Publicly-sponsored	NIHR Health Technology Assessment grant	Systematic review	mixed-treatment comparisons	Yes	Higgins JPT, Green S (eds). Cochrane Handbook for Systematic Reviews of Interventions. Wiley-Blackwell: Chichester, 2008. Caldwell DM, Ades AE, Higgins JP. Simultaneous comparison of multiple treatments: combining direct and indirect evidence. 2005;BMJ 331: 897–900. Dias S, Welton NJ, Sutton AJ, Ades AE. NICE DSU Technical Support Document 2: a generalised linear modelling framework for pairwise …	NA
Dumville	2012	UK	Diabetologia	Endocrinology & Metabolism	Systematic review and mixed treatment comparison: dressings to heal diabetic foot ulcers	2012-04-29	Publicly-sponsored	National Institute for Health Research (NIHR)	Systematic review	mixed-treatment comparisons	Yes	Lu G, Ades AE (2004) Combination of direct and indirect evidence in mixed treatment comparisons. Stat Med 23:3105–3124 Glenny AM, Altman DG, Song F et al (2005) Indirect comparisons of competing interventions. Health Technol Assess 9:1–134, iii-iv	NA
Orme	2014	UK	Diabetology and Metabolic Syndrome	Endocrinology & Metabolism	A systematic review and mixed-treatment comparison of dapagliflozin with existing anti-diabetes treatments for those with type 2 diabetes mellitus inadequately controlled by sulfonylurea monotherapy	2014-06-11	Industry-sponsored	Bristol-Myers Squibb; AstraZeneca	Systematic review	network meta-analysis	Yes	Caldwell DM, Ades AE, Higgins JP: Simultaneous comparison of multiple treatments: combining direct and indirect evidence. BMJ 2005, 331(7521):897–900. Lu G, Ades AE: Combination of direct and indirect evidence in mixed treatment comparisons. Stat Med 2004, 23(20):3105–3124. Sutton A, Ades AE, Cooper N, Abrams K: Use of indirect and mixed treatment comparisons for technology assessment. Pharmacoec…	NA
Cameron	2014	Canada	BMJ open	Medicine, General & Internal	Systematic review and network meta-analysis comparing antithrombotic agents for the prevention of stroke and major bleeding in patients with atrial fibrillation	2014-06-02	Publicly-sponsored	CIHR-DSEN; CADTH	Systematic review	network meta-analysis	Yes	Dias S, Sutton AJ, Ades a E, et al. Evidence synthesis for decision making 2: a generalized linear modeling framework for pairwise and network meta-analysis of randomized controlled trials. Med Decis Making 2013;33:607–17.	NA
Riemsma	2011	UK	Current Medical Research & Opinion	Medicine, General & Internal	Systematic review of tapentadol in chronic severe pain	2011-09-12	Industry-sponsored	Grunenthal Gmbh	Systematic review	network meta-analysis	Yes	Puhan MA, Bachmann LM, Kleijnen J, et al. Inhaled drugs to reduce exacerbations in patients with chronic obstructive pulmonary disease: a network meta-analysis. BMC Med 2009;7:2	NA
Wiebe	2011	Canada	BMC Medicine	Medicine, General & Internal	A systematic review on the effect of sweeteners on glycemic response and clinically relevant outcomes	2011-11-17	Industry and Publicly sponsored	Canadian Institutes of Health Research Industry Partnership Operating Grant, from Abbott Laboratories	Systematic review	network meta-analysis	Yes	Lu G, Ades AE: Combination of direct and indirect evidence in mixed treatment comparisons. Stat Med 2004, 23:3105-3124.	NA
Moja	2015	Italy	Alimentary Pharmacology and Therapeutics	Gastroenterology & Hepatology	Systematic review with network meta-analysis: comparative efficacy and safety of budesonide and mesalazine (mesalamine) for Crohn’s disease	2015-04-13	Publicly-sponsored	Centro Ricerca e Cura delle Malattie Infiammatorie Croniche Intestinali, IRCCS Istituto Clinico Humanitas; and the Fondazione Italiana per la Ricerca Sulle Malattie Apparato Digerente (FIRMAD)	Systematic review	network meta-analysis	Yes	Lunn DJ, Thomas A, Best N, Spiegelhalter D. WinBUGS – a Bayesian modelling framework: concepts, structure, and extensibility. Stat Comput 2000; 10: 325–37 Mills EJ, Thorlund K, Ioannidis JP. Demystifying trial networks and network meta-analysis. BMJ 2013; 346: f2914. Caldwell DM, Ades AE, Higgins JP. Simultaneous comparison of multiple treatments: combining direct and indirect evidence. BMJ 2005;…	NA
Zhu	2015	China	Alimentary Pharmacology and Therapeutics	Gastroenterology & Hepatology	Systematic review with network meta-analysis: the comparative effectiveness and safety of interventions in patients with overt hepatic encephalopathy	2015-02-13	Publicly-sponsored	Scientific Research Foundation of Wenzhou; Fresh Talent Program for Science and Technology Department of Zhejiang Province; Health Bureau of Zhejiang Province; Research Funds for Tian Qing Liver Diseases; Project of New Century 551 Talent Nurturing in Wenzhou	Systematic review	network meta-analysis	Yes	Jansen JP, Fleurence R, Devine B, et al. Interpreting indirect treatment comparisons and network meta-analysis for health-care decision making: report of the ISPOR Task Force on Indirect Treatment Comparisons Good Research Practices: part 1. Value Health 2011; 14: 417–28. Lumley T. Network meta-analysis for indirect treatment comparisons. Stat Med 2002; 21: 2313–24.	NA
Stidham	2014	USA	Alimentary Pharmacology and Therapeutics	Gastroenterology & Hepatology	Systematic review with network meta-analysis: the efficacy of anti-TNF agents for the treatment of Crohn’s disease	2014-04-20	Industry and Publicly sponsored	Crohn’s and Colitis Foundation of America; Veterans Affairs HSR&D Career Development Awards; American Cancer Society, Bankhead-Coley Team Science Program, Sylvester Comprehensive Cancer Center, Olympus America	Systematic review	network meta-analysis	Yes	van Valkenhoef G, Guobing L, de Brock B, et al. Automating network meta-analysis. Research Synthesis Methods 2012; 3: 285–99.	NA
Stidham	2014	USA	Alimentary Pharmacology and Therapeutics	Gastroenterology & Hepatology	Systematic review with network meta-analysis: the efficacy of anti-tumour necrosis factor-alpha agents for the treatment of ulcerative colitis	2014-02-09	Publicly-sponsored	Crohn’s and Colitis Foundation of America; Veterans Affairs HSR&D Career Development Awards	Systematic review	network meta-analysis	Yes	Not reported	NA
Edwards	2009	UK	Alimentary Pharmacology and Therapeutics	Gastroenterology & Hepatology	Systematic review: standard- and double-dose proton pump inhibitors for the healing of severe erosive oesophagitis – a mixed treatment comparison of randomized controlled trials	2009-06-25	Industry-sponsored	AstraZeneca	Systematic review	mixed-treatment comparisons	Yes	Caldwell DM, Ades AE, Higgins JPT. Simultaneous comparison of multiple treatments: combining direct and indirect evidence. BMJ 2005; 331: 897–900. Ades AE. A chain of evidence with mixed comparisons: models for multiparameter synthesis and consistency of evidence. Stat Med 2003; 22: 2995–3016. Lu G, Ades AE. Combination of direct and indirect evidence in mixed treatment comparisons. Stat Med 2004…	NA
Maxwell	2015	Canada	The Cochrane Collaboration	Medicine, General & Internal	TNF-alpha inhibitors for ankylosing spondylitis (Review)	2015-04-18	Publicly-sponsored	NIHR Cochrane Incentive Award 2013	Systematic review	mixed-treatment comparisons	Yes	Dias S, Welton NJ, Sutton AJ, Ades AE, National Institute for Health and Clinical Excellence, Decision Support Unit. NICE DSU technical support document 1: introduction to evidence synthesis for decision making. www.cc-arcc.ca/common/pages/UserFile.aspx?fileId=282147 (accessed 22 Apr 2014). Dias S, Welton NJ, Sutton AJ, Ades AE, National Institute for Health and Clinical Excellence, Decision Supp…	NA
Edwards	2009	UK	Clinical Therapeutics	Pharmacology & Pharmacy	Tolerability of Atypical Antipsychotics in the Treatment of Adults With Schizophrenia or Bipolar Disorder: A Mixed Treatment Comparison of Randomized Controlled Trials	2009-08-18	Industry-sponsored	AstraZeneca	Systematic review	mixed-treatment comparisons	Yes	Caldwell DM, Ades AE, Higgins JP. Simultaneous companson of multiple treatments: Combining direct and indirect evidence. BM). 2005; 331 :897-900. Lu G, Ades AE. Combination of direct and indirect evidence In mixed treatment compansons. Stat Med. 2004; 23:3105-3124.	NA
Caruba	2014	France	Plos One	Multidisciplinary Sciences	Treatment for Stable Coronary Artery Disease: A Network Meta-Analysis of Cost-Effectiveness Studies	2014-06-04	Non-sponsored	NA	Not reported	network meta-analysis	Yes	Woods BS, Hawkins N, Scott DA (2010) Network meta-analysis on the loghazard scale, combining count and hazard ratio statistics accounting for multiarm trials: a tutorial. BMC Med Res Methodol 10: 54. doi:10.1186/1471-2288-10-54. Lu G, Ades AE (2004) Combination of direct and indirect evidence in mixed treatment comparisons. Stat Med 23: 3105–3124. doi:10.1002/sim.1875. Higgins JP, Whitehead A (19…	NA
Stagg	2014	UK	Annals of Internal Medicine	Medicine, General & Internal	Treatment of Latent Tuberculosis Infection A Network Meta-analysis	2014-08-12	Non-sponsored	NA	Systematic review	network meta-analysis	Yes	Lu G, Ades AE. Combination of direct and indirect evidence in mixed treatment comparisons. Stat Med. 2004;23:3105-24. [PMID: 15449338] Cooper NJ, Sutton AJ, Morris D, Ades AE, Welton NJ. Addressing between-study heterogeneity and inconsistency in mixed treatment comparisons: Application to stroke prevention treatments in individuals with non-rheumatic atrial fibrillation. Stat Med. 2009;28:1861-8…	NA
Dong	2015	China	Medicine	Medicine, General & Internal	Treatments for Shoulder Impingement Syndrome A PRISMA Systematic Review and Network Meta-Analysis	2015-03-01	Non-sponsored	NA	Systematic review	network meta-analysis	Yes	Ades AE, Sculpher M, Sutton A, et al. Bayesian methods for evidence synthesis in cost-effectiveness analysis. Pharmacoeconomics. 2006; 24:1–19	NA
Furukawa	2014	Japan	Acta Psychiatrica Scandinavica	Psychiatry	Waiting list may be a nocebo condition in psychotherapy trials: a contribution from network meta-analysis	2014-04-04	Funding source not reported	NA	Systematic review	network meta-analysis	Yes	Higgins JP, Whitehead A. Borrowing strength from external trials in a meta-analysis. Stat Med 1996;15:2733–2749. Cipriani A, Higgins JP, Geddes JR, Salanti G. Conceptual and technical challenges in network meta-analysis. Ann Intern Med 2013;159:130–137.	NA
Leaviss	2014	UK	Health Technology Assessment	Health Care Sciences & Services	What is the clinical effectiveness and cost-effectiveness of cytisine compared with varenicline for smoking cessation? A systematic review and economic evaluation	2014-05-01	Publicly-sponsored	National Institute for Health Research (NIHR) Health Technology Assessment programme	Systematic review	network meta-analysis	Yes	Lunn D, Thomas A, Best N, Spiegelhalter D. WinBUGS – a Bayesian modelling framework: concepts, structure, and extensibility. Stat Comput 2000;10:325–37.	Updated and expanded literature search of previous systematic review(s)
Wang	2014	China	Asian Pacific Journal of Cancer Prevention	Oncology	Which is the Best Chinese Herb Injection Based on the FOLFOX Regimen for Gastric Cancer? A Network Meta-analysis of Randomized Controlled Trials	NR	Funding source not reported	NA	Not reported	network meta-analysis	Yes	Lu G, Ades AE (2004). Combination of direct and indirect evidence in mixed treatment comparisons. Stat Med, 23, 3105-24. Ouwens MJNM, Philips Z, Jansen JP 2011). Network metaanalysis of parametric survival curves. Res Syn Meth, 1, 258-71. Sutton A, Ades AE, Cooper N, Abrams K (2008). Use of indirect and mixed treatment comparisons for technology assessment. Pharmaco economics, 26, 753-67. Jansen …	NA
Naudet	2013	France	BMC Medicine	Medicine, General & Internal	Which placebo to cure depression? A thought-provoking network meta-analysis	2013-10-25	Publicly-sponsored	Institut National de la Santé et de la Recherche Médicale (INSERM)	Not reported	network meta-analysis	Yes	Glenny AM, Altman DG, Song F, Sakarovitch C, Deeks JJ, D'Amico R, Bradburn M, Eastwood AJ: Indirect comparisons of competing interventions. Health Technol Assess 2005, 9:1–134.	NA
Abdullah	2008	USA	Annals of Allergy, Asthma & Immunology	Rheumatology	Relative oral corticosteroid–sparing effect of 7 inhaled corticosteroids in chronic asthma: a meta-analysis	2008-07-01	Funding source not reported	NA	Not reported	adjusted indirect comparisons	Yes	Altman DG, Bland JM. Interaction revisited: the difference between two estimates. BMJ. 2003;326:219.	NA
Akshintala	2013	USA	Alimentary Pharmacology & Therapeutics	Gastroenterology & Hepatology	Systematic review with network meta-analysis: pharmacological prophylaxis against post-ERCP pancreatitis	2013-10-28	Non-sponsored	NA	Systematic Review	network meta-analysis	Yes	Ades AE, Welton N, Lu G. Mixed treatments comparisons. Available at: http://www.bris.ac.uk/social-community-medicine/projects/mpes/mtc. Accessed January 20, 2012. Salanti G, Ades AE, Ioannidis JP. Graphical methods and numerical summaries for presenting results from multiple-treatment meta-analysis: an overview and tutorial. J Clin Epidemiol 2011; 64: 163–71. White IR, Barrett JK, Jackson D, et a…	NA
Anothaisintawee	2011	Thailand	JAMA	Medicine, General & Internal	Management of Chronic Prostatitis/Chronic Pelvic Pain Syndrome A Systematic Review and Network Meta-analysis.	2011-01-05	Publicly-sponsored	the National Institute of Diabetes and Digestive and Kidney Diseases, National Institutes of Health, the Canada Institute for Health Research, and the Canada Research Chair Program.	Systematic Review	network meta-analysis	Yes	Lu G, Ades AE. Combination of direct and indirect evidence in mixed treatment comparisons. Stat Med. 2004; 23(20):3105-3124. Song F, Altman DG, Glenny AM, Deeks JJ. Validity of indirect comparison for estimating efficacy of competing interventions. BMJ. 2003;326(7387):472. Song F, Harvey I, Lilford R. Adjusted indirect comparison may be less biased than direct comparison for evaluating new pharma…	NA
Ara	2009	UK	Health Technology Assessment	Health Care Sciences & Services	Early high-dose lipid-lowering therapy to avoid cardiac events: a systematic review and economic evaluation.	2009-07-01	Publicly-sponsored	HTA programme	Systematic Review	multiple-treatments meta-analysis	Yes	Lunn DJ, Thomas A, Best N, Spiegelhalter D. WinBUGS – a Bayesian modelling framework: concepts, structure and extensibility. Stat Comput 2000;10:325–37.	NA
Ara	2012	UK	Health Technology Assessment	Health Care Sciences & Services	What is the clinical effectiveness and cost-effectiveness of using drugs in treating obese patients in primary care? A systematic review	2012-02-01	Publicly-sponsored	National Institute for Health Research Health Technology Assessment programme	Systematic Review	mixed-treatment comparisons	Yes	Salanti G, Higgins JP, Ades A, Ionnidis JP. Evaluation of networks of randomized trials. Stat Methods Med Res 2008;17:279–301.	NA
Asseburg	2012	Finland	International Journal of Technology Assessment in Health Care	Health Care Sciences & Services	Cost-effectiveness of oral triptans for acute migraine: mixed treatment comparison	2012-09-26	Publicly-sponsored	Finnish Medicines Agency	Systematic Review	mixed-treatment comparisons	Yes	Lu G, Ades AE. Combination of direct and indirect evidence in mixed treatment comparisons. Stat Med. 2004;23:3105-3124. Arends LR, Vok´o Z, Stijnen T. Combining multiple outcome measures in a meta-analysis: An application. Stat Med. 2003;22:1335-1353.	Updated literature search of previous systematic review(s)
Assiri	2013	USA	Clinical Therapeutics	Pharmacology & Pharmacy	Mixed TreatmentComparisonMeta-AnalysisofAspirin, Warfarin, andNewAnticoagulantsforStrokePreventionin Patients WithNonvalvularAtrialFibrillation	2013-07-19	Funding source not reported	NA	Not reported	mixed-treatment comparisons	Yes	Lu G,Ades AE. Combination of direct and indirect evidence in mixed treatment comparisons. Stat Med. 2004; 23:3105–3124. Lu G, Ades AE. Assessing evidence inconsistency in mixed treatment comparisons. J Am Statist Assoc. 2006; 101:447–459. Woods BS, Hawkins N, Scott DA. Network meta-analysis on the log-hazard scale, combining count and hazard ratio statistics accounting for multiarm trials: a tuto…	NA
Baker	2009	USA	Pharmacotherapy	Pharmacology & Pharmacy	Pharmacologic treatments for chronic obstructive pulmonary disease: a mixed-treatment comparison meta-analysis.	2009-08-01	Funding source not reported	NA	Not reported	mixed-treatment comparisons	Yes	Lu G, Ades AE. Combination of direct and indirect evidence in mixed treatment comparisons. Stat Med 2004;23:3105-24. Caldwell DM, Ades AE, Higgins JP. Simultaneous comparison of multiple treatments: combining direct and indirect evidence. BMJ 2005;331:897-900. Cooper NJ, Sutton AJ, Lu G, Khunti K. Mixed comparison of stroke prevention treatments in individuals with nonrheumatic atrial fibrillatio…	NA
Baker	2012	USA	Dermatology and Therapy	Dermatology	Effect of Biologic Agents on Non-PASI Outcomes in Moderate-to-Severe Plaque Psoriasis: Systematic Review and Meta-Analyses	2012-06-19	Industry-sponsored	Pfizer Inc.	Systematic Review	mixed-treatment comparisons	Yes	Lu G, Ades AE. Combination of direct and indirect evidence in mixed treatment comparisons. Stat Med 2004;23:3105-24. Caldwell DM, Ades AE, Higgins JP. Simultaneous comparison of multiple treatments: combining direct and indirect evidence. BMJ 2005;331:897-900. Cooper NJ, Sutton AJ, Lu G, Khunti K. Mixed comparison of stroke prevention treatments in individuals with nonrheumatic atrial fibrillatio…	NA
Baldwin	2011	UK	BMJ	Medicine, General & Internal	Efficacy of drug treatments for generalised anxiety disorder: systematic review and meta-analysis	2011-03-11	Industry-sponsored	Lundbeck	Systematic Review	multiple-treatments meta-analysis	Yes	Salanti G, Higgins JPT, Ades AE, Ioannidis JPA. Evaluation of networks of randomized trials. Stat Methods Med Res 2008;17:279-301. Lunn DJ, Thomas A, Best N, Spiegelhalter D. WinBUGS—a Bayesian modelling framework: concepts, structure, and extensibility. Stat Comput 2000;10:325-37. Caldwell DM, Ades AE, Higgins JPT. Simultaneous comparison of multiple treatments: combining direct and indirect evi…	NA
Bally	2012	Canada	International Journal of Antimicrobial Agents	Infectious Diseases	A network meta-analysis of antibiotics for treatment of hospitalised patients with suspected or proven meticillin-resistant Staphylococcus aureus infection	2012-10-25	Non-sponsored	NA	Systematic Review	network meta-analysis	Yes	Salanti G, Ades AE, Ioannidis JPA. Graphical methods and numerical summaries for presenting results from multiple-treatment meta-analysis: an overview and tutorial. J Clin Epidemiol 2011;64:163–71. Jansen JP, Schmid CH, Salanti G. Directed acyclic graphs can help understand bias in indirect and mixed treatment comparisons. J Clin Epidemiol 2012; 65:798–807. Cooper NJ, Sutton AJ, Morris D, Ades AE…	NA
Bangalore	2010	USA	The Lancet. Oncology	Oncology	Antihypertensive drugs and risk of cancer: network meta-analyses and trial sequential analyses of 324,168 participants from randomised trials.	2010-11-29	Non-sponsored	NA	Not reported	multiple-treatments meta-analysis	Yes	Caldwell DM, Ades AE, Higgins JP. Simultaneous comparison of multiple treatments: combining direct and indirect evidence. BMJ 2005; 331: 897–900.	NA
Bangalore	2012	USA	BMJ	Medicine, General & Internal	Outcomes with various drug eluting or bare metal stents in patients with diabetes mellitus: mixed treatment comparison analysis of 22 844 patient years of follow-up from randomised trials	2012-08-10	Non-sponsored	NA	Not reported	mixed-treatment comparisons	Yes	Caldwell DM, Ades AE, Higgins JP. Simultaneous comparison of multiple treatments: combining direct and indirect evidence. BMJ 2005;331:897-900. Spiegelhalter D, Abrams K, Myles J. Bayesian approaches to clinical trials and health-care evaluation: statistics in practice.John Wiley, 2004.	NA
Bangalore	2013	USA	BMJ	Medicine, General & Internal	Bare metal stents, durable polymer drug eluting stents, and biodegradable polymer drug eluting stents for coronary artery disease: mixed treatment comparison meta-analysis	2013-11-08	Non-sponsored	NA	Not reported	mixed-treatment comparisons	Yes	Caldwell DM, Ades AE, Higgins JP. Simultaneous comparison of multiple treatments: combining direct and indirect evidence. BMJ 2005;331:897-900. Spiegelhalter D, Abrams K, Myles J. Bayesian approaches to clinical trials and health-care evaluation: statistics in practice.John Wiley, 2004.	NA
Bansback	2009	Canada	Dermatology	Dermatology	Efficacy of systemic treatments for moderate to severe plaque psoriasis: systematic review and meta-analysis.	2009-08-05	Industry-sponsored	Abbott Laboratories	Systematic Review	mixed-treatment comparisons	Yes	Woolacott N, Hawkins N, Mason A, et al: Etanercept and efalizumab for the treatment of psoriasis: a systematic review. Health Technol Assess 2006; 10: 1-233. Lu G, Ades AE: Combination of direct and indirect evidence in mixed treatment comparisons. Stat Med 2004;23:3105-3124.	NA
Barth	2013	Switzerland	PLoS Medicine	Medicine, General & Internal	Comparative efficacy of seven psychotherapeutic interventions for patients with depression: a network meta-analysis.	2013-05-28	Publicly-sponsored	Swiss National Science Foundation Grant	Not reported	network meta-analysis	Yes	Lu G, Ades AE (2004) Combination of direct and indirect evidence in mixed treatment comparisons. Stat Med 23: 3105–3124. Smith TC, Spiegelhalter DJ, Thomas A (1995) Bayesian approaches to random effects meta-analysis: a comparative study. Stat Med 14: 2685–2699.	Used literature database of previous systematic review(s)
Bekkering	2011	Belgium	Current Medical Research & Opinion	Medicine, General & Internal	Can morphine still be considered to be the standard for treating chronic pain? A systematic review including pair-wise and network meta-analyses	2011-06-02	Industry-sponsored	Grünenthal, Aachen	Systematic Review	network meta-analysis	Yes	Not reported	NA
Berner	2006	Germany	International Journal of Impotence Research	Urology & Nephrology	Effectiveness of PDE-5-inhibitors for erectile dysfunction. A comparative meta-analysis of fixed-dose regimen randomized controlled trials administeringthe International Index of Erectile Function in broad-spectrum populations.	2005-10-20	Non-sponsored	NA	Not reported	indirect comparisons	Yes	Higgins JP, Thompson SG, Deeks n, Altman DG. Measuring inconsistency in meta-analyses. BM] 2003; 327: 557-560. Bucher HC, Guyatt GH, Griffith LE, Walter SD. The results of direct and indirect treatment comparisons in meta-analysis of randomized controlled trials. ] Clin Epidemiol 1997; 50:683-691. Deeks JJ, Altman DG, Bradburn MJ. Statistical methods for examining heterogeneity and combining resu…	NA
Biondi-Zoccai	2013	Italy	HSR Proceedings in Intensive Care & Cardiovascular Anesthesia	Anesthesiology	Comparative effectiveness of novel oral anticoagulants for atrial fibrillation: evidence from pair-wise and warfarin-controlled network meta-analyses	NR	Non-sponsored	NA	Systematic Review	network meta-analysis	Yes	Not reported	NA
Bodalia	2013	UK	British Journal of Clinical Pharmacology	Pharmacology & Pharmacy	Comparative efficacy and tolerability of anti-epileptic drugs for refractory focal epilepsy: systematic review and network meta-analysis reveals the need for long term comparator trials.	2013-10-21	Non-sponsored	NA	Systematic Review	mixed-treatment comparisons	Yes	Lu G, Ades AE. Combination of direct and indirect evidence in mixed treatment comparisons. Statist.Med. 2004; 23: 3105-3124. Whitehead A. Meta-Analysis of Controlled Clinical Trials Chichester, England: John Wiley & Sons, 2002. Spiegelhalter DJ, Abrams KR, Myles JP. Bayesian Approaches to Clinical Trials and Health-care Evaluation Chichester, England: John Wiley & Sons, 2004. Sutton AJ, Abrams KR…	NA
Bottomley	2011	UK	Current Medical Research & Opinion	Medicine, General & Internal	The effectiveness of two-compound formulation calcipotriol and betamethasone dipropionate gel in the treatment of moderately severe scalp psoriasis: a systematic review of direct and indirect evidence.	2010-12-01	Industry-sponsored	LEO Pharma A/S	Systematic Review	adjusted indirect comparisons	Yes	Bucher HC, Guyatt GH, Griffith LE, et al. The results of direct and indirect treatment comparisons in meta-analysis of randomised controlled trials. J Clin Epidemiol 1997; 50:683-91	NA
Braun	2013	Austria	PloS One	Multidisciplinary Sciences	Comparing bona fide psychotherapies of depression in adults with two meta-analytical approaches.	2013-06-28	Non-sponsored	NA	Not reported	mixed-treatment comparisons	Yes	Sutton AJ, Abrams KR, Jones DR, Sheldon TA, Song F (2000). Methods for meta-analysis in medical research. Chichester: Wiley. 348 p.	Used literature database of previous systematic review(s)
Brown	2006	UK	Health Technology Assessment	Health Care Sciences & Services	A comparison of the cost-effectiveness of five strategies for the prevention of non-steroidal anti-inflammatory drug-induced gastrointestinal toxicity: a systematic review with economic modelling.	2006-10-01	Publicly-sponsored	the HTA Programme	Systematic Review	adjusted indirect comparisons	Yes	Song F, Altman D, Glenny A, Deeks JJ. Validity of indirect comparison for estimating efficacy of competing interventions: empirical evidence from published meta-analyses. BMJ 2003;326:472–5. Bucher HC, Guyatt GH, Griffith LE, Walter SD. The results of direct and indirect treatment comparisons in meta-analysis of randomised controlled trials. J Clin Epidemiol 1997;50:683–91.	NA
Buscemi	2007	Canada	Journal of General Internal Medicine	Health Care Sciences & Services	The Efficacy and Safety of Drug Treatments for Chronic Insomnia in Adults: A Meta-analysis of RCTs	2007-07-10	Publicly-sponsored	Agency for Healthcare Research and Quality	Systematic Review	indirect comparisons	Yes	Bucher HC, Guyatt GH, Griffith LE, et al. The results of direct and indirect treatment comparisons in meta-analysis of randomized controlled trials. J Clin Epidemiol. 1997;50:683–691.	NA
Buti	2013	Italy	Journal of Clinical Periodontology	Dentistry, Oral Surgery & Medicine	Bayesian network meta-analysis of root coverage procedures: ranking efficacy and identification of best treatment.	2013-01-24	Non-sponsored	NA	Systematic Review	indirect comparisons	Yes	Lumley, T. (2002) Network meta-analysis for indirect treatment comparisons. Statistics in Medicine 21, 2313–2324. Buti, J., Glenny, A. M., Worthington, H. V., Nieri, M. & Baccini, M. (2011) Network metaanalysis of randomised controlled trials: direct and indirect treatment comparisons. European Journal of Oral Implantology 1, 55–62.	Updated literature search of previous systematic review(s)
Cahill	2013	UK	Cochrane Database of Systematic Reviews	Medicine, General & Internal	Pharmacological interventions for smoking cessation: an overview and network meta-analysis.	2013-05-31	Publicly-sponsored	National Institute for Health Research (NIHR), UK	Overview of reviews	indirect comparisons	Yes	Lu G, Ades AE. Combination of direct and indirect evidence in mixed treatment comparisons. Statistics in Medicine 2004; 23(20):3105–24. Lu G, Ades AE. Assessing evidence inconsistency in mixed treatment comparisons. Journal of the American Statistical Association 2006; 101(474):447–59. Spiegelhalter DJ, Best NG, Carlin BP, van der Linde A. Bayesian measures of model complexity and fit. Journal of…	NA
Caroll	2013	UK	Health Technology Assessment	Health Care Sciences & Services	Clinical effectiveness and cost-effectiveness of minimally invasive techniques to manage varicose veins: a systematic review and economic evaluation.	2013-10-01	Publicly-sponsored	The National Institute for Health Research Health Technology Assessment programme	Systematic Review	network meta-analysis	Yes	Not reported	NA
Castellucci	2013	Canada	BMJ	Medicine, General & Internal	Efficacy and safety outcomes of oral anticoagulants and antiplatelet drugs in the secondary prevention of venous thromboembolism: systematic review and network meta-analysis.	2013-08-20	Non-sponsored	NA	Systematic Review	network meta-analysis	Yes	Dias S, Welton NJ, Sutton AJ, Ades A. NICE DSU technical support document 2: a generalised linear modelling framework for pairwise and network meta-analysis of randomised controlled trials. 2011. www.nicedsu.org.uk. Dias S, Welton NJ, Sutton AJ, Caldwell DM, Lu G, Ades AE. Evidence synthesis for decision making 4: inconsistency in networks of evidence based on randomized controlled trials. Med De…	NA
Cawston	2013	France	European Spine Journal	Clinical Neurology	Efficacy of duloxetine versus alternative oral therapies: an indirect comparison of randomised clinical trials in chronic low back pain	2013-05-18	Industry-sponsored	Eli Lilly and Company	Systematic Review	indirect comparisons	Yes	Not reported	Updated literature search of previous systematic review(s)
Chang	2012	Taiwan	Archives of Physical Medicine and Rehabilitation	Rehabilitation	Comparative effectiveness of focused shock wave therapy of different intensity levels and radial shock wave therapy for treating plantar fasciitis: a systematic review and network meta-analysis.	2012-03-12	Publicly-sponsored	National Science Council, International Joint Grant from the Royal Society, National Science Council	Systematic Review	network meta-analysis	Yes	Lu G, Ades AE. Combination of direct and indirect evidence in mixed treatment comparisons. Stat Med 2004;23:3105-24.	NA
Chatterjee	2013	USA	BMJ	Medicine, General & Internal	Benefits of β blockers in patients with heart failure and reduced ejection fraction: network meta-analysis	2013-01-16	Non-sponsored	NA	Systematic Review	network meta-analysis	Yes	Not reported	NA
Chen	2012	UK	Health Technology Assessment	Health Care Sciences & Services	Effectiveness and cost-effectiveness of computer and other electronic aids for smoking cessation: a systematic review and network meta-analysis.	2012-10-01	Publicly-sponsored	National Institute for Health Research Health Technology Assessment programme	Systematic Review	mixed-treatment comparisons	Yes	Welton NJ, Caldwell DM, Adamopoulos E, Vedhara K. Mixed treatment comparison metaanalysis of complex interventions: psychological interventions in coronary heart disease. Am J Epidemiol 2009;169:1158–65. Higgins JP, Whitehead A. Borrowing strength from external trials in a meta-analysis. Stat Med 1996;15:2733–49. Caldwell DM, Ades AE, Higgins JP. Simultaneous comparison of multiple treatments: co…	NA
Chilton	2014	UK	Diabetes, Obesity & Metabolism	Endocrinology & Metabolism	The effect of antiobesity drugs on waist circumference: a mixed treatment comparison.	2013-09-15	Publicly-sponsored	NIHR Health Technology Assessment grant	Systematic Review	mixed-treatment comparisons	Yes	Song F, Altman DG, Glenny A, Deeks JJ. Validity of indirect comparison for estimating efficacy of competing interventions: empirical evidence from published meta-analyses. BMJ 2003; 326: 472.	Updated literature search of previous systematic review(s)
Choy	2011	UK	Semin Arthritis Rheum	Rheumatology	A Systematic Review and Mixed Treatment Comparison of the Efficacy of Pharmacological Treatments for Fibromyalgia	2011-08-24	Industry-sponsored	Pfizer	Systematic Review	mixed-treatment comparisons	Yes	Mixed Treatment Comparisons. Bristol University, Department of Community Based Medicine. 2010; Available at: https://www.bris.ac.uk/cobm/research/mpes/mtc.html . Cooper NJ, Sutton AJ, Lu G, Khunti K. Mixed comparison of stroke prevention treatments in individuals with nonrheumatic atrial fibrillation. Arch Intern Med 2006;166(12):1269-75. Salanti G, Higgins JP, Ades AE, Ioannidis JP. Evaluation o…	NA
Cipriani	2009	Italy	Lancet	Medicine, General & Internal	Comparative efficacy and acceptability of 12 new-generation antidepressants: a multiple-treatments meta-analysis	2009-01-28	Non-sponsored	NA	Systematic Review	multiple-treatments meta-analysis	Yes	Salanti G, Higgins JP, Ades A, Ioannidis JP. Evaluation of networks of randomized trials. Stat Methods Med Res 2008; 17: 279–301. Ades AE, Sculpher M, Sutton A, et al. Bayesian methods for evidence synthesis in cost-eff ectiveness analysis. Pharmacoeconomics 2006;24: 1–19.	NA
Cipriani	2011	italy	Lancet	Medicine, General & Internal	Comparative efficacy and acceptability of antimanic drugs in acute mania: a multiple-treatments meta-analysis	2011-08-16	Non-sponsored	NA	Systematic Review	multiple-treatments meta-analysis	Yes	Salanti G, Higgins JP, Ades AE, Ioannidis JP. Evaluation of networks of randomized trials. Stat Methods Med Res 2008; 17: 279–301. Lu G, Ades AE. Combination of direct and indirect evidence in mixed treatment comparisons. Stat Med 2004; 23: 3105–24. Ades AE, Sculpher M, Sutton A, et al. Bayesian methods for evidence synthesis in cost-eff ectiveness analysis. Pharmacoeconomics 2006; 24: 1–19. Sala…	Updated literature search of previous systematic review(s) and used data from previous review
Cohen	2012	UK	Clinical and Applied Thrombosis/Hemostasis	Hematology	The Efficacy and Safety of Pharmacological Prophylaxis of Venous Thromboembolism Following Elective Knee or Hip Replacement: Systematic Review and Network Meta-Analysis	2012-03-02	Industry-sponsored	Bristol Myers Squibb and Pfizer Inc.	Systematic Review	network meta-analysis	Yes	Bucher HC, Guyatt GH, Griffith LE, Walter SD. The results of direct and indirect treatment comparisons in meta-analysis of randomized controlled trials. J Clin Epidemiol. 1997;50(6):683-691. Sutton AJ, Abrams KR. Bayesian methods in meta-analysis and evidence synthesis. Stat Methods Med Res. 2001;10(4):277-303. Spiegelhalter DJ, Abrams KR, Myles JP. Bayesian Approaches to Clinical Trials and Heal…	NA
Cooper	2006	UK	Archives of internal Medicine	Medicine, General & Internal	Mixed comparison of stroke prevention treatments in individuals with noNRheumatic atrial fibrillation.	2006-06-26	Publicly-sponsored	Medical Research Council Training Fellowship in Health Services Research	Systematic Review	mixed-treatment comparisons	Yes	Lu G, Ades AE. Combination of direct and indirect evidence in mixed treatment comparisons. Stat Med. 2004;23:3105-3124. Caldwell DM, Ades AE, Higgins JPT. Simultaneous comparison of multiple treatments: combining direct and indirect evidence. BMJ. 2005;331:897-900.	Used literature database of previous systematic review(s)
Cooper	2011	UK	Epidemiologic Reviews	Public, Environmental & Occupational Health	Network Meta-analysis to Evaluate the Effectiveness of Interventions to Increase the Uptake of Smoke Alarms	2011-11-29	Publicly-sponsored	National Institute for Health Research (NIHR) Programme Grants for Applied Research	Systematic Review	network meta-analysis	Yes	Lumley T. Network meta-analysis for indirect treatment comparisons. Stat Med. 2002;21(16):2313–2324. Caldwell DM, Ades AE, Higgins JP. Simultaneous comparison of multiple treatments: combining direct and indirect evidence. BMJ. 2005;331(7521):897–900. Lu G, Ades AE. Combination of direct and indirect evidence in mixed treatment comparisons. Stat Med. 2004;23(20): 3105–3124.	NA
Cooper	2013	Canada	Q J Med	Medicine, General & Internal	Direct-acting antiviral therapies for hepatitis C genotype 1 infection: a multiple treatment comparison meta-analysis.	2012-11-17	Industry-sponsored	Merck & Co	Not reported	multiple treatment comparisons	Yes	Lu G, Ades AE. Combination of direct and indirect evidence in mixed treatment comparisons. Stat Med 2004; 23:3105–24. Sutton AJ, Higgins JP. Recent developments in meta-analysis. Stat Med 2008; 27:625–50.	NA
Cope	2011	USA	International Journal of COPD	Respiratory System	Comparative efficacy of indacaterol 150 μg and 300 μg versus fixed-dose combinations of formoterol + budesonide or salmeterol + fluticasone for the treatment of chronic obstructive pulmonary disease--a network meta-analysis.	2011-06-08	Industry-sponsored	Novartis Pharma AG	Systematic Review	network meta-analysis	Yes	Caldwell DM, Ades AE, Higgins JP. Simultaneous comparison of multiple treatments: combining direct and indirect evidence. BMJ. 2005;331(7521):897–900. Lu G, Ades AE. Combination of direct and indirect evidence in mixed treatment comparisons. Stat Med. 2004;23(20):3105–3124. Jansen J, Crawford B, Bergman G, Stam W. Bayesian meta-analysis of multiple treatment comparisons: an introduction to mixed …	NA
Cope	2012	USA	BMC Pulmonary Medicine	Respiratory System	Efficacy of once-daily indacaterol 75 mug relative to alternative bronchodilators in COPD: A study level and a patient level network meta-analysis	2012-06-25	Industry-sponsored	Novartis Pharmaceuticals	Systematic Review	network meta-analysis	Yes	Spiegelhalter D, Abrams K, Myles J: Bayesian Approaches to Clinical Trials and Health Care Evaluation. Chichester, UK: Wiley; 2004. Sutton AJ, Abrams KR, Jones DR: Methods for Meta-Analysis in Medical Research. Chichester, UK: Wiley; 2000. Cooper NJ, Sutton AJ, Morris D, Ades AE, Welton NJ: Addressing between-study heterogeneity and inconsistency in mixed treatment comparisons: Application to str…	NA
Cope	2013	Canada	Respiratory Research	Respiratory System	Comparative efficacy of long-acting bronchodilators for COPD: a network meta-analysis.	2013-10-07	Industry-sponsored	Novatris Pharma	Systematic Review	network meta-analysis	Yes	Caldwell DM, Ades AE, Higgins JP: Simultaneous comparison of multiple treatments: combining direct and indirect evidence. BMJ 2005, 331:897–900. Lu G, Ades AE: Combination of direct and indirect evidence in mixed treatment comparisons. Stat Med 2004, 23:3105–3124. Jansen J, Crawford B, Bergman G, Stam W: Bayesian meta-analysis of multiple treatment comparisons: an introduction to mixed treatment …	Updated literature search of previous systematic review(s)
Corbett	2013	UK	Osteoarthritis and Cartilage	Orthopedics	Acupuncture and other physical treatments for the relief of pain due to osteoarthritis of the knee: network meta-analysis.	2013-08-22	Publicly-sponsored	the NIHR under its Programme Grants for Applied Research Programme	Systematic Review	network meta-analysis	Yes	Dias S, Welton NJ, Caldwell DM, Ades AE. Checking consistency in mixed treatment comparison meta-analysis. Stat Med 2010;29:932e44. Guobing LU, Ades AE. Assessing evidence inconsistency in mixed treatment comparisons. J Am Stat Assoc 2006;101:447e59. Ades AE, Welton N, Lu G. Mixed treatment comparisons. Community Based Medicine, University of Bristol, 2007 [cited 2011 March 9]. Available from:	Updated literature search of previous systematic review(s)
Dakin	2011	UK	Statistics in Medicine	Mathematical & Computational Biology	Mixed treatment comparison of repeated measurements of a continuous endpoint: an example using topical treatments for primary open-angle glaucoma and ocular hypertension	2011-07-05	Industry-sponsored	Pfizer	Systematic Review	mixed-treatment comparisons	Yes	Ades AE, Sculpher M, Sutton A, Abrams K, Cooper N, Welton N, Lu G. Bayesian methods for evidence synthesis in cost-effectiveness analysis. PharmacoEconomics 2006; 24:1–19. Higgins JP, Whitehead A. Borrowing strength from external trials in a meta-analysis. Statistics in Medicine 1996; 15:2733–2749. Welton NJ, Caldwell DM, Adamopoulos E, Vedhara K. Mixed treatment comparison meta-analysis of compl…	NA
Daniels	2012	UK	BMJ	Medicine, General & Internal	Second generation endometrial ablation techniques for heavy menstrual bleeding: network meta-analysis	2012-04-23	Publicly-sponsored	National Institute for Health Research (NIHR) Health Technology Assessment project; University of Birmingham Clinical Trials Unit, which is funded by an infrastructure grant from the NIHR.	Systematic Review	network meta-analysis	Yes	Glenny AM, Altman DG, Song F, Sakarovitch C, Deeks JJ, D’Amico R, et al. Indirect comparisons of competing interventions. Health Technol Assess 2005;9:1-iv. Whitehead A. Meta-analysis of controlled clinical trials. Wiley, 2002. Lumley T. Network meta-analysis for indirect treatment comparisons. Stat Med 2002;21:2313-24. Van der Valk R, Webers CA, Lumley T, Hendrikse F, Prins MH, Schouten JS. A ne…	NA
Del Santo	2011	Italy	Eur J Clin Pharmacol	Pharmacology & Pharmacy	Treatments for relapsing–remitting multiple sclerosis: summarising current information by network meta-analysis	2011-11-05	Funding source not reported	NA	Not reported	network meta-analysis	Yes	Fadda V, Maratea D, Trippoli S, Messori A (2011) Network metaanalysis. Results can be summarised in a simple figure. Br Med J 342:d1555. doi:10.1136/bmj.d1555	NA
Delahoy	2010	Australia	BMC Neurology	Clinical Neurology	Pregabalin versus gabapentin in partial epilepsy: a meta-analysis of dose-response relationships	2010-11-01	Industry-sponsored	Pfizer	Systematic Review	indirect comparisons	Yes	Sutton A, Abrams KR, Jones DR, Sheldon TA, Song F: Methods for Meta-Analysis in Medical Research Chichester: Wiley Series in Probability and Statistics; 2000. Bucher HC, Guyatt GH, Griffith LE, Walter SD: The results of direct and indirect treatment comparisons in meta-analysis of randomized controlled trials. J Clin Epidemiol 1997, 50:683-691.	NA
Dequen	2012	Netherlands	Oncologist	Oncology	Systematic Review and Network Meta-Analysis of Overall Survival Comparing 3 mg/kg Ipilimumab With Alternative Therapies in the Management of Pretreated Patients With UNResectable Stage III or IV Melanoma	2012-09-28	Funding source not reported	NA	Systematic Review	network meta-analysis	Yes	Jansen JP. Network meta-analysis of survival data with fractional polynomials. BMC Med Res Methodol 2011; 11:61. Ouwens M, Philips Z, Jansen JP. Network meta-analysis of parametric survival curves. Res Synth Methods 2010; 1:258-271.	NA
Desamericq	2014	France	European Journal of Clinical Pharmacology	Pharmacology & Pharmacy	Long-term neurocognitive effects of antipsychotics in schizophrenia: a network meta-analysis	2013-10-22	Funding source not reported	NA	Not reported	network meta-analysis	Yes	Lumley T (2002) Network meta-analysis for indirect treatment comparisons. Stat Med 21:2313–2324.	NA
Dogliotti	2014	Argentina	Heart	Cardiac & Cardiovascular Systems	Current and new oral antithrombotics in non-valvular atrial fibrillation: a network meta-analysis of 79 808 patients.	2013-09-05	Non-sponsored	NA	Systematic Review	multiple-treatments meta-analysis	Yes	Salanti G, Higgins JP, Ades AE, et al. Evaluation of networks of randomized trials. Stat Methods Med Res 2008;17:279–301. Dias S, Welton N, Caldwell D, et al. Checking consistency in mixed treatment comparison meta-analysis. Stat Med 2010;29:932–44.	NA
Dong	2013	Taiwan	Thorax	Respiratory System	Comparative safety of inhaled medications in patients with chronic obstructive pulmonary disease: systematic review and mixed treatment comparison meta-analysis of randomised controlled trials.	2012-10-06	Publicly-sponsored	the Taiwan Department of Health grant	Systematic Review	mixed-treatment comparisons	Yes	Lu G, Ades AE. Combination of direct and indirect evidence in mixed treatment comparisons. Stat Med 2004;23:3105–24.	NA
Dooley	2014	USA	Current Medical Research and Opinion	Medicine, General & Internal	Comparison of the efficacy and safety of low molecular weight heparins for venous thromboembolism prophylaxis in medically ill patients.	2013-11-19	Non-sponsored	NA	Systematic Review	mixed-treatment comparisons	Yes	Lu G, Ades AE. Combination of direct and indirect evidence in mixed treatment comparisons. Stat Med 2004;23:3105-24	NA
Dunkley	2012	UK	Diabetes, Obesity and Metabolism	Endocrinology & Metabolism	Effectiveness of interventions for reducing diabetes and cardiovascular disease risk in people with metabolic syndrome: systematic review and mixed treatment comparison meta-analysis	2012-02-21	Funding source not reported	NA	Systematic Review	mixed-treatment comparisons	Yes	Caldwell DM, Ades AE, Higgins JPT. Simultaneous comparison of multiple treatments: combining direct and indirect evidence. BMJ 2005; 331:897–900.	NA
Eckert	2006	France	BMC Psychiatry	Psychiatry	Duloxetine compared with fluoxetine and venlafaxine: use of meta-regression analysis for indirect comparisons	2006-07-24	Industry-sponsored	H. Lundbeck A/S	Systematic Review	indirect comparisons	Yes	Glenny AM, Altman DG, Song F, Sakarovitch C, Deeks JJ, D'Amico R, Bradburn M, Eastwood AJ: Indirect comparisons of competing interventions. Health Technology Assessment 2005, 9(26) Van Houwelingen HC, Arends LR, Stijnen T: Advanced methods in meta-analysis: multivariate approach and meta-regression. Statistics in medicine 2002, 21:589-624.	NA
Edwards	2009	UK	Current Mesical Research and Opinion	Medicine, General & Internal	Carbapenems versus other beta-lactamsin the treatment of hospitalized patients with infection: a mixed treatment comparison	2008-12-10	Industry and Publicly sponsored	AstraZeneca UK Ltd; the UK Department of Health; the UK Medical Research Council	Systematic Review	mixed-treatment comparisons	Yes	Caldwell DM, Ades AE, Higgins JPT Simultaneous comparison of multiple treatments: combining direct and indirect evidence. BMJ 2005;331:897-900	Updated literature search of previous systematic review(s)
Eisenberg	2008	Canada	CMAJ	Medicine, General & Internal	Pharmacotherapies for smoking cessation: a meta-analysis of randomized controlled trials	2008-07-15	Publicly-sponsored	CIHR	Not reported	indirect comparisons	Yes	Not reported	NA
Elliot	2007	USA	Lancet	Medicine, General & Internal	Incident diabetes in clinical trials of antihypertensive drugs: a network meta-analysis.	2007-01-18	Publicly-sponsored	National Institutes of Health	Systematic Review	network meta-analysis	Yes	Lumley T. Network meta-analysis for indirect treatment comparisons. Stat Med 2002; 21: 2313–24.	NA
Fang	2013	China	Journal of Endocrinological Investigation	Endocrinology & Metabolism	Radioiodine therapy for patients with differentiated thyroid cancer after thyroidectomy: direct comparison and network meta-analyses.	2013-05-30	Funding source not reported	NA	Systematic Review	indirect comparisons	Yes	Dias S, Welton NJ, Caldwell DM, Ades AE. Checking consistency in mixed treatment comparison meta-analysis. Stat Med 2010, 29: 932-44.	NA
Filippini	2013	Italy	The Cochrane Database of Systematic Reviews	Medicine, General & Internal	Immunomodulators and immunosuppressants for multiple sclerosis: a network meta-analysis.	2013-06-06	Publicly-sponsored	Ministero della Salute - Direzione Generale della Ricerca Scientifica e Tecnologica; Fondazione Istituto Neurologico Carlo Besta - Milan, Italy	Systematic Review	network meta-analysis	Yes	Lu G, Ades A. Assessing evidence inconsistency in mixed treatment comparisons. Journal of American Statistical Association 2006;101:447–59. Salanti G, Marinho V, Higgins J. A case study of multipletreatments meta-analysis demonstrates that covariates should be considered. Journal of Clinical Epidemiology 2009;62:857–64.	NA
Fox	2012	Canada	BMJ	Medicine, General & Internal	Efficacy and safety of novel oral anticoagulants for treatment of acute venous thromboembolism: direct and adjusted indirect meta-analysis of randomised controlled trials	2012-11-12	Non-sponsored	NA	Systematic Review	adjusted indirect comparisons	Yes	Glenny AM, Altman DG, Song F, Sakarovitch C, Deeks JJ, D’amico D, et al. Indirect comparisons of competing interventions. Health Technol Assess 2005;9:1-134.	NA
Freemantle	2011	UK	Journal of Antimicrobial Chemotherapy	Infectious Diseases	Systematic review and mixed treatment comparison of randomized evidence for empirical, pre-emptive and directed treatment strategies for invasive mould disease.	2011-01-01	Industry-sponsored	HealthCare21 Communications Ltd; Pfizer International Operations	Systematic Review	mixed-treatment comparisons	Yes	Lu G, Ades AE. Combination of direct and indirect evidence in mixed treatment comparisons. Stat Med 2004; 23: 3105–24.	NA
Freemantle	2011	UK	Europace	Cardiac & Cardiovascular Systems	Mixed treatment comparison of dronedarone, amiodarone, sotalol, flecainide, and propafenone, for the management of atrial fibrillation.	2011-01-11	Industry-sponsored	sanofi-aventis	Systematic Review	mixed-treatment comparisons	Yes	Lu G, Ades AE. Combination of direct and indirect evidence in mixed treatment comparisons. Statistic Med 2004;23:3105–24.	NA
Freemantle	2013	UK	Osteoporosis international	Endocrinology & Metabolism	Results of indirect and mixed treatment comparison of fracture efficacy for osteoporosis treatments: a meta-analysis.	2012-07-26	Industry-sponsored	Amgen Inc	Systematic Review	mixed-treatment comparisons	Yes	Bucher HC, Guyatt GH, Griffith LE, Walter SD. The results of direct and indirect treatment comparisons in meta-analysis of randomized controlled trials. J Clin Epidemiol. 1997; 50:683–691. Ades AE, Sculpher M, Sutton A, Abrams K, Cooper N, Welton N, Lu G. Bayesian methods for evidence synthesis in cost-effectiveness analysis. Pharmacoeconomics. 2006; 24:1–19.	Updated and expanded literature search of previous systematic review(s)
Fretheim	2012	Norway	BMC Medicine	Medicine, General & Internal	Comparative effectiveness of antihypertensive medication for primary prevention of cardiovascular disease: systematic review and multiple treatments meta-analysis	2012-04-05	Publicly-sponsored	Norwegian Directorate for Health	Systematic Review	multiple-treatments meta-analysis	Yes	Salanti G, Higgins JP, Ades AE, Ioannidis JP: Evaluation of networks of randomized trials. Stat Methods Med Res 2008, 17:279-301. Dias S, Welton N, Caldwell D, Ades A: Checking consistency in mixed treatment comparison meta-analysis. Stat Med 2010, 29:932-944.	NA
Gafter-Gvili	2005	Israel	Annals of Internal Medicine	Medicine, General & Internal	Meta-Analysis: Antibiotic Prophylaxis Reduces Mortality in Neutropenic Patients.	2005-06-21	Publicly-sponsored	Rabin Medical Center, European Commission fifth framework International Society Technologies	Systematic Review	meta-analysis	Yes	Not reported	NA
Gagne	2013	USA	BMJ	Medicine, General & Internal	Effect of smoking on comparative efficacy of antiplatelet agents: systematic review, meta-analysis, and indirect comparison.	2013-09-17	Publicly-sponsored	The Division of Pharmacoepidemiology and Pharmacoeconomics, Department of Medicine, Brigham and Women’s Hospital and Harvard Medical School	Systematic Review	indirect comparisons	Yes	Wells GA, Sultan SA, Chen L, Khan M, Coyle D. Indirect evidence: indirect treatment comparisons in meta-analysis. Canadian Agency for Drugs and Technologies in Health, 2009.	NA
Gartlehner	2006	USA	The Journal of Rheumatology	Rheumatology	The comparative efficacy and safety of biologics for the treatment of rheumatoid arthritis: a systematic review and metaanalysis	2006-12-01	Publicly-sponsored	the Center for Evidence-Based Policy, Oregon Health & Science University.	Systematic Review	adjusted indirect comparisons	Yes	Bucher HC, Guyatt GH, Griffith LE, Walter SD. The results of direct and indirect treatment comparisons in meta analysis of randomized controlled trials. J Clin Epidemiol 1997;50:683-91. Glenny AM, Altman DG, Song F, et al. Indirect comparisons of competing interventions. Health Technol Assess 2005;9:1-148.	NA
Gartlehner	2011	Austria	Annals of Internal Medicine	Medicine, General & Internal	Comparative benefits and harms of second-generation antidepressants for treating major depressive disorder: an updated meta-analysis	2011-12-06	Publicly-sponsored	Agency for Healthcare Research and Quality	Systematic Review	mixed-treatment comparisons	Yes	Jansen JP, Crawford B, Bergman G, Stam W. Bayesian meta-analysis of multiple treatment comparisons: an introduction to mixed treatment comparisons. Value Health. 2008;11:956-64. [PMID: 18489499] Lu G, Ades AE. Combination of direct and indirect evidence in mixed treatment comparisons. Stat Med. 2004;23:3105-24 [PMID: 15449338]	Updated literature search of previous systematic review(s)
Golfinopoulos	2007	Greece	The Lancet. Oncology	Oncology	Survival and disease-progression benefits with treatment regimens for advanced colorectal cancer: a meta-analysis	2007-09-20	Non-sponsored	NA	Systematic Review	multiple-treatments meta-analysis	Yes	Salanti G, Higgins PTJ, Ades EA, Ioannidis PAJ. Evaluation of networks of randomized trials. Stat Methods Med Res (in press).	NA
Golfinopoulos	2009	Belgium	Cancer Treatment Reviews	Oncology	Comparative survival with diverse chemotherapy regimens for cancer of unknown primary site: Multiple-treatments meta-analysis	2009-06-17	Non-sponsored	NA	Systematic Review	multiple-treatments meta-analysis	Yes	Lu G, Ades A. Combination of direct and indirect evidence in mixed treatment comparisons. Stat Med 2004;23:3105–24. Caldwell D, Ades A, Higgins J. Simultaneous comparison of multiple treatments: combining direct and indirect evidence. BMJ 2005;331:897–900. Salanti G, Higgins J, Ades A, Ioannidis J. Evaluation of networks of randomized trials. Stat Methods Med Res 2008;17:279–301. Sutton A, Higgin…	NA
Goralczyk	2013	Germany	BMC Gastroenterology	Gastroenterology & Hepatology	Treatment of chronic HCV genotype 1 infection with telaprevir: a Bayesian mixed treatment comparison of fixed-length and response-guided treatment regimens in treatment-naïve and -experienced patients.	2013-10-14	Funding source not reported	NA	Systematic Review	mixed-treatment comparisons	Yes	Lu G, Ades AE: Combination of direct and indirect evidence in mixed treatment comparisons. Stat Med 2004, 23:3105–3124.	NA
Goring	2014	Canada	Diabetes, Obesity & Metabolism	Endocrinology & Metabolism	Dapagliflozin compared with other oral anti-diabetes treatments when added to metformin monotherapy: a systematic review and network meta-analysis.	2013-12-16	Industry-sponsored	Bristol-Myers Squibb and AstraZeneca	Systematic Review	network meta-analysis	Yes	Jansen JP, Fleurence R, Devine B et al. Interpreting indirect treatment comparisons and network meta analysis for health-care decision making: report of the ISPOR task force on indirect treatment comparisons good research practices: part 1. Value Health 2011; 14: 417–428. Dias S, Sutton A, Welton N, Ades A. NICE DSU Technical Support Document 3: Heterogeneity: Subgroups, Meta-regression, Bias and…	NA
Goudswaard	2009	Netherlands	Cochrane Database of Systematic Reviews	Medicine, General & Internal	Insulin monotherapy versus combinations of insulin with oral hypoglycaemic agents in patients with type 2 diabetes mellitus.	2004-10-18	Industry-sponsored	Novo Nordisk	Systematic Review	meta-analysis	Yes	Not reported	NA
Gross	2011	Brazil	Annals of Internal Medicine	Medicine, General & Internal	Effect of Antihyperglycemic Agents Added to Metformin and a Sulfonylurea on Glycemic Control and Weight Gain in Type 2 Diabetes: A Network Meta-analysis	2011-05-17	Publicly-sponsored	Conselho Nacional de Desenvolvimento Cientıfico e Tecnologico grant A576627/2008-9 and Coordenacao de Aperfeicoamento de Pessoal de Nıvel Superior Programa Nacional de Pos-Doutorado no Paıs 03021/09-2.	Systematic Review	network meta-analysis	Yes	Lu G, Ades AE. Combination of direct and indirect evidence in mixed treatment comparisons. Stat Med. 2004;23(20):3105-24.	NA
Gupta	2013	Canada	British Journal of Dermatology	Dermatology	Network meta-analysis of the outcome ‘participant complete clearance’ in nonimmunosuppressed participants of eight interventions for actinic keratosis: a follow-up on a Cochrane review	2013-08-13	Non-sponsored	NA	Systematic Review	mixed-treatment comparisons	Yes	Not reported	Used literature database of previous systematic review(s)
Guyot	2011	Netherlands	Arthritis Research & Therapy	Rheumatology	Abatacept with methotrexate versus other biologic agents in treatment of patients with active rheumatoid arthritis despite methotrexate: a network meta-analysis	2011-12-12	Industry-sponsored	Bristol-Myers Squibb	Systematic Review	network meta-analysis	Yes	Jansen JP, Crawford B, Bergman G, Stam W. Bayesian meta-analysis of multiple treatment comparisons: an introduction to mixed treatment comparisons. Value Health 2008; 11:956-964.	NA
Haas	2012	USA	BMJ	Medicine, General & Internal	Tocolytic therapy for preterm delivery: systematic review and network meta-analysis	2012-10-09	Publicly-sponsored	NIH-NICHD and the Indiana University-Purdue University-Indianapolis Signature Center grant to the Indiana University Center for Pharmacogenetics and Therapeutics Research in Maternal and Child Health (PREGMED)	Systematic Review	network meta-analysis	Yes	Cipriani A, Furukawa TA, Salanti G, Geddes JR, Higgins JP, Churchill R, et al. Comparative efficacy and acceptability of 12 new-generation antidepressants: a multiple-treatments meta-analysis. Lancet 2009;373:746-58. Lu G, Ades AE. Combination of direct and indirect evidence in mixed treatment comparisons. Stat Med 2004;23:3105-24. Lumley T. Network meta-analysis for indirect treatment comparison…	NA
Hadjigeorgiou	2013	Greece	Journal of Clinical Pharmacy and Therapeutics	Pharmacology & Pharmacy	A network meta-analysis of randomized controlled trials for comparing the effectiveness and safety profile of treatments with marketing authorization for relapsing multiple sclerosis.	2013-08-20	Non-sponsored	NA	Not reported	indirect comparisons	Yes	Zintzaras E, Doxani C, Mprotsis T, Schmid CH, Hadjigeorgiou GM. Network analysis of randomized controlled trials in multiple sclerosis. Clin Ther, 2012;34:857– 869 e9. Bucher HC, Guyatt GH, Griffith LE, Walter SD The results of direct and indirect treatment comparisons in meta-analysis of randomized controlled trials. J Clin Epidemiol, 1997;50:683–691. Lumley T Network meta-analysis for indirect …	NA
Hansen	2008	USA	International Clinical Psychopharmacology	Pharmacology & Pharmacy	Efficacy and tolerability of second-generation antidepressants in social anxiety disorder.	2008-05-01	Publicly-sponsored	Center for Evidence-based Policy, Oregon Health & Science University	Systematic Review	network meta-analysis	Yes	Lumley T (2002). Network meta-analysis for indirect treatment comparisons. Stat Med 21:2313-2324.	NA
Harenberg	2012	Germany	Thrombosis and Haemostasis	Hematology	Interpretation of endpoints in a network meta-analysis of new oral anticoagulants following total hip or total knee replacement surgery	2012-09-26	Funding source not reported	NA	Systematic Review	network meta-analysis	Yes	Glenny AM, Altman DG, Song F, et al. Indirect comparisons of competing interventions. Health Technol Assess 2005; 9: 1–134.	Used literature database of previous systematic review(s)
Hartling	2011	Canada	BMJ	Medicine, General & Internal	Steroids and bronchodilators for acute bronchiolitis in the first two years of life: systematic review and meta-analysis	2011-04-06	Publicly-sponsored	the Canadian Institutes of Health Research knowledge synthesis grant programme.	Systematic Review	multiple-treatments meta-analysis	Yes	Caldwell DM, Ades AE, Higgins JPT. Simultaneous comparison of multiple treatments: combining direct and indirect evidence. BMJ 2005;331:897-900. Lu G, Ades AE. Combination of direct and indirect evidence in mixed treatment comparisons. Stat Med 2004;23:3105-24. Higgins JP, Whitehead A. Borrowing strength from external trials in a meta-analysis. Stat Med 1996;15:2733-49. Dias S, Welton NJ, Caldwel…	NA
Hauser	2010	Germany	The Journal of Pain	Clinical Neurology	Comparative Efficacy and Harms of Duloxetine, Milnacipran, and Pregabalin in Fibromyalgia Syndrome	2010-04-24	Funding source not reported	NA	Systematic Review	adjusted indirect comparisons	Yes	Bucher HC, Guyatt GH, Griffith LE, Walter SD: The results of direct and indirect treatment comparisons in meta-analysis of randomized controlled trials. J Clin Epidemiol 50:683-691, 1997	Expanded literature search of previous systematic review(s)
Hauser	2010	Germany	Rheumatology	Rheumatology	Comparative efficacy and acceptability of amitriptyline, duloxetine and milnacipran in fibromyalgia syndrome: a systematic review with meta-analysis	2010-11-14	Funding source not reported	NA	Systematic Review	adjusted indirect comparisons	Yes	Bucher HC, Guyatt GH, Griffith LE, Walter SD: The results of direct and indirect treatment comparisons in meta-analysis of randomized controlled trials. J Clin Epidemiol 50:683-691, 1997	NA
Hawkins	2009	UK	Value in Health	Health Care Sciences & Services	No Study Left Behind: A Network Meta-Analysis in Non–Small-Cell Lung Cancer Demonstrating the Importance of Considering All Relevant Data	2009-04-23	Industry-sponsored	Roche Products Ltd, UK.	Systematic Review	network meta-analysis	Yes	Not reported	NA
Hoaglin	2013	USA	European Journal of Medical Research	Medicine, Research & Experimental	Use of mixed-treatment-comparison methods in estimating efficacy of treatments for heavy menstrual bleeding.	2013-06-21	Industry-sponsored	Bayer Pharma AG, Berlin, Germany	Systematic Review	mixed-treatment comparisons	Yes	Not reported	Used literature database of previous systematic review(s)
Hofmeyr	2009	South Africa	Bulletin of the World Health Organization	Public, Environmental & Occupational Health	Misoprostol to prevent and treat postpartum haemorrhage: a systematic review and meta-analysis of maternal deaths and dose-related effects.	2007-09-01	Publicly-sponsored	United States Agency for International Development	Systematic Review	adjusted indirect comparisons	Yes	Not reported	NA
Hornyak	2014	Germany	Sleep Medicine Reviews	Clinical Neurology	What treatment works best for restless legs syndrome? Meta-analyses of dopaminergic and non-dopaminergic medications.	2013-06-06	Non-sponsored	NA	Not reported	indirect comparisons	Yes	Not reported	NA
Hutton	2012	Canada	BMJ	Medicine, General & Internal	Risks of harms using antifibrinolytics in cardiac surgery: systematic review and network meta-analysis of randomised and observational studies	2012-09-11	Non-sponsored	NA	Systematic Review	network meta-analysis	Yes	Lu G, Ades A. Combination of direct and indirect evidence in mixed treatment comparisons. Stat Med 2004;23:3105-24. Dias S, Welton N, Sutton A, Ades A. NICE DSU Technical support document 2: a generalised linear modelling framework for pairwise and network meta-analysis of randomised controlled trials. Last updated Aug 2011. www.nicedsu.org.uk. 2011. Salanti G, Ades AE, Ioannidis J. Graphical met…	Expanded literature search of previous systematic review(s)
Ibrahim	2011	UK	J Hand Surgery	Orthopedics	Surgical Versus Nonsurgical Treatment of Acute Minimally Displaced and Undisplaced Scaphoid Waist Fractures: Pairwise and Network Meta-Analyses of Randomized Controlled Trials	2011-10-26	Non-sponsored	NA	Not reported	multiple-treatments meta-analysis	Yes	Not reported	NA
Imamura	2010	UK	Health Technology assessment	Health Care Sciences & Services	Systematic review and economic modelling of the effectiveness and cost-effectiveness of non-surgical treatments for women with stress urinary incontinence.	2010-08-01	Publicly-sponsored	HTA programme	Systematic Review	mixed-treatment comparisons	Yes	Caldwell DM, Ades AE, Higgins JP. Simultaneous comparison of multiple treatments: combining direct and indirect evidence. BMJ 2005;331(7521):897–900. Lu G, Ades AE. Combination of direct and indirect evidence in mixed treatment comparisons. Stat Med 2004;23(20):3105–24. Lu G, Ades AE. Assessing evidence inconsistency in mixed treatment comparisons. J Am Stat Assoc 2006;101(474):447–59. Ades AE, S…	NA
Jansen	2006	Netherlands	Current Medical Research and Opinion	Medicine, General & Internal	Self-monitoring of glucose in type 2 diabetes mellitus: a Bayesian meta-analysis of direct and indirect comparisons.	2006-03-01	Industry-sponsored	Roche Diagnostics	Systematic Review	mixed-treatment comparisons	Yes	Lu G, Ades AE. Combination of direct and indirect evidence in mixed treatment comparisons. Stat Med 2004;23:3105-24	NA
Jansen	2010	USA	Seminars in Arthritis and Rheumatism	Rheumatology	The Effcacy of Bisphosphonates in the Prevention of Vertebral, Hip, and Nonvertebral-Nonhip Fractures in Osteoporosis: A Network Meta-Analysis.	2010-09-09	Industry-sponsored	Novartis Pharmaceuticals	Systematic Review	network meta-analysis	Yes	Lu G, Ades AE. Combination of direct and indirect evidence in mixed treatment comparisons. Stat Med 2004;23:3105-24. Jansen JP, Crawford B, Bergman G, Stam W. Bayesian metaanalysis of multiple treatment comparisons: an introduction to mixed treatment comparisons. Value Health 2008;11:956-64.	Updated literature search of previous systematic review(s)
Jonas	2013	USA	AHRQ Comparative Effectiveness Review	Medicine, General & Internal	Psychological and Pharmacological Treatments for Adults With Posttraumatic Stress Disorder (PTSD)	2013-04-01	Publicly-sponsored	Agency for Healthcare Research and Quality (AHRQ), Rockville, MD	Systematic Review	network meta-analysis	Yes	Dias S, Welton NJ, Sutton AJ, et al. NICE DSU Technical Support Document 2: A Generalised Linear Modelling Framework for Pairwise and Network Meta-Analysis of Randomised Controlled Trials. 2011. http://www.nicedsu.org.uk. Accessed on April 24, 2012.	NA
Karabis	2013	The Netherlands	International Journal of COPD	Respiratory System	Comparative efficacy of aclidinium versus glycopyrronium and tiotropium, as maintenance treatment of moderate to severe COPD patients: a systematic review and network meta-analysis.	2013-09-09	Industry-sponsored	Almirall SA (Barcelona, Spain) and Forest Research Institute (FRI; Jersey City, NJ, USA)	Systematic Review	network meta-analysis	Yes	Caldwell DM, Ades AE, Higgins JP. Simultaneous comparison of multiple treatments: combining direct and indirect evidence. BMJ. 2005;331(7521):897–900. Lu G, Ades AE. Combination of direct and indirect evidence in mixed treatment comparisons. Stat Med. 2004;23(20):3105–3124. Jansen JP, Crawford B, Bergman G, Stam W. Bayesian meta-analysis of multiple treatment comparisons: an introduction to mixed…	NA
Kessler	2011	Switzerland	PLoS ONE	Multidisciplinary Sciences	Adverse Event Assessment of Antimuscarinics for Treating Overactive Bladder: A Network Meta-Analytic Approach	2011-02-23	Publicly-sponsored	the Swiss National Science Foundation	Systematic Review	network meta-analysis	Yes	Berlin JA, Santanna J, Schmid CH, Szczech LA, Feldman HI (2002) Individual patient- versus group-level data meta-regressions for the investigation of treatment effect modifiers: ecological bias rears its ugly head. Stat Med 21: 371–387. Hasselblad V (1998) Meta-analysis of multitreatment studies. Med Decis Making 18: 37–43.	Used literature database of previous systematic review(s)
Khan	2013	USA	Current Medical Research and Opinion	Medicine, General & Internal	The efficacy and tolerability of perampanel and other recently approved anti-epileptic drugs for the treatment of refractory partial onset seizure: a systematic review and Bayesian network meta-analysis.	2013-06-19	Industry-sponsored	Eisai Inc.	Systematic Review	network meta-analysis	Yes	Higgins JP, Thompson SG, Deeks JJ, et al. Measuring inconsistency in metaanalyses. BMJ 2003;327:557-60 Hoaglin DC, Hawkins N, Jansen JP, et al. Conducting indirect-treatment comparison and network-meta-analysis studies: report of the ISPOR Task Force on Indirect Treatment Comparisons Good Research Practices: part 2. Value Health 2011;14:429-37	NA
Krogh	2013	Denmark	The American Journal of Sports Medicine	Orthopedics	Comparative effectiveness of injection therapies in lateral epicondylitis: a systematic review and network meta-analysis of randomized controlled trials.	2012-09-12	Publicly-sponsored	Oak Foundation, the Danish Rheumatism Association, the Research Foundation at Region Hospital Silkeborg, and Copenhagen University Hospital, Frederiksberg.	Systematic Review	network meta-analysis	Yes	Welton NJ, Caldwell DM, Adamopoulos E, Vedhara K. Mixed treatment comparison meta-analysis of complex interventions: psychological interventions in coronary heart disease. Am J Epidemiol. 2009;169:1158-1165.	NA
Kyrgiou	2006	UK, Greece	Journal of the National Cancer Institute	Oncology	Survival Benefi ts With Diverse Chemotherapy Regimens for Ovarian Cancer: Meta-analysis of Multiple Treatments	2006-11-15	Funding source not reported	NA	Systematic Review	multiple-treatments meta-analysis	Yes	Glenny AM, Altman DG, Song F, Sakarovitch C, Deeks JJ, D’Amico R, et al. Indirect comparisons of competing interventions. Health Technol Assess 2005; 9 : 1 -iv. Lu G, Ades AE. Combination of direct and indirect evidence in mixed treatment comparisons. Stat Med 2004 ; 23 : 3105 – 24 Lumley T, Keech A. Meta-meta-analysis with confi dence. Lancet 1995 ; 346 : 576 – 7.	NA
Lam	2007	Hong Kong	BMJ	Medicine, General & Internal	Combined resynchronisation and implantable defibrillator therapy in left ventricular dysfunction: Bayesian network meta-analysis of randomised controlled trials.	2007-10-11	Non-sponsored	NA	Systematic Review	mixed-treatment comparisons	Yes	Glenny AM, Altman DG, Song F, Sakarovitch C, Deeks JJ, D’Amico R, et al. Indirect comparisons of competing interventions. Health Technol Assess 2005;9(26):1-134. Lu G, Ades AE. Combination of direct and indirect evidence in mixed treatment comparisons. Stat Med 2004;23:3105-24. Ades AE, Sculpher M, Sutton A, Abrams K, Cooper N, Welton N, et al. Bayesian methods for evidence synthesis in cost-effe…	NA
Landoni	2013	Italy	British Journal of Anaesthesia	Anesthesiology	Anaesthetic drugs and survival: a Bayesian network meta-analysis of randomized trials in cardiac surgery.	2013-07-12	Publicly-sponsored	internal funding	Systematic Review	network meta-analysis	Yes	Higgins JP, Thompson SG, Deeks JJ, Altman DG. Measuring inconsistency in meta-analyses. Br Med J 2003; 327: 557–60 Jansen JP, Fleurence R, Devine B, et al. Interpreting indirect treatment comparisons and network meta-analysis for health-care decision making: report of the ISPOR Task Force on Indirect Treatment Comparisons Good Research Practices: part 1. Value Health 2011; 14: 417–28 Dias S,Welto…	NA
Lang	2012	UK	Current Medical Research & Opinion	Medicine, General & Internal	Treatment with tirofiban for acute coronary syndrome (ACS): a systematic review and network analysis	2012-01-31	Industry-sponsored	Iroko Cardio International Sarl, Geneve, Switzerland	Systematic Review	Adjusted indirect meta-analysis	Yes	Song F, Loke YK, Walsh T, et al. Methodological problems in the use of indirect comparisons for evaluating healthcare interventions: survey of published systematic reviews. BMJ 2009;338:b1147	NA
Lapitan	2009	Philippines	Cochrane Database of Systematic Reviews	Medicine, General & Internal	Open retropubic colposuspension for urinary incontinence in women.	2009-04-09	Publicly-sponsored	National Health Service Executive Research and Development Programme, UK.	Systematic Review	meta-analysis	Yes	Not reported	NA
Launois	2011	France	Journal of Rheumatology	Rheumatology	Comparison of Certolizumab Pegol with Other Anticytokine Agents for Treatment of Rheumatoid Arthritis: A Multiple-treatment Bayesian Metaanalysis	2011-01-15	Industry-sponsored	UCB Pharma	Systematic Review	mixed-treatment comparisons	Yes	Sutton A, Ades AE, Cooper N, Abrams K. Use of indirect and mixed treatment comparisons for technology assessment. Pharmacoeconomics 2008;26:753-67. Lu G, Ades AE. Combination of direct and indirect evidence in mixed treatment comparisons. Stat Med 2004;23:3105-24. Jansen JP, Crawford B, Bergman G, Stam W. Bayesian meta-analysis of multiple treatment comparisons: an introduction to mixed treatment…	NA
Leucht	2013	Germany	Lancet	Medicine, General & Internal	Comparative efficacy and tolerability of 15 antipsychotic drugs in schizophrenia: a multiple-treatments meta-analysis.	2013-06-27	Non-sponsored	NA	Not reported	multiple-treatments meta-analysis	Yes	Lu G, Ades AE. Combination of direct and indirect evidence in mixed treatment comparisons. Stat Med 2004; 23: 3105–24. Salanti G, Higgins JP, Ades AE, Ioannides JP. Evaluation of networks of randomized trials. Stat Methods Med Res 2008; 17: 279–301. Higgins JP, Whitehead A. Borrowing strength from external trials in a meta-analysis. Stat Med 1996; 15: 2733–49. Salanti G, Ades AE, Ioannides JP. Gr…	NA
Liao	2013	Taiwan	The Lancet. Oncology	Oncology	Adjuvant treatments for resected pancreatic adenocarcinoma: a systematic review and network meta-analysis	2013-09-12	Non-sponsored	NA	Systematic Review	mixed-treatment comparisons	Yes	Ades AE, Sculpher M, Sutton A, et al. Bayesian methods for evidence synthesis in cost-eff ectiveness analysis. Pharmacoeconomics 2006; 24: 1–19. Sutton A, Ades AE, Cooper N, Abrams K. Use of indirect and mixed treatment comparisons for technology assessment. Pharmacoeconomics 2008; 26: 753–67. Woods BS, Hawkins N, Scott DA. Network meta-analysis on the log-hazard scale, combining count and hazard…	NA
Lin	2012	USA	Archives of Dermatology	Dermatology	Comparison of Ustekinumab With Other Biological Agents for the Treatment of Moderate to Severe Plaque Psoriasis: A Bayesian Network Meta-analysis.	2012-12-01	Publicly-sponsored	University of Washington, Agency for Healthcare Research and Quality	Not reported	network meta-analysis	Yes	Spiegelhalter DJ, Best NG, Carlin BP, Van der Linde A. Bayesian measures of model complexity and fit (with discussion). J R Stat Soc B. 2002;64(4):583-616. Sutton AJ, Abrams KR. Bayesian methods in meta-analysis and evidence synthesis. Stat Methods Med Res. 2001;10(4):277-303. Ades AE, Sculpher M, Sutton A, et al. Bayesian methods for evidence synthesis in cost-effectiveness analysis. Pharmacoeco…	NA
Lin	2013	Taiwan	Journal of Clinical Periodontology	Dentistry, Oral Surgery & Medicine	In-office treatment for dentin hypersensitivity: a systematic review and network meta-analysis	2012-10-11	Non-sponsored	NA	Systematic Review	network meta-analysis	Yes	Not reported	NA
Littlewood	2012	The Netherlands	Journal of Cystic Fibrosis	Respiratory System	A network meta-analysis of the efficacy of inhaled antibiotics for chronic Pseudomonas infections in cystic fibrosis	2012-06-19	Industry-sponsored	Novartis Pharma AG	Systematic Review	network meta-analysis	Yes	Lu G, Ades AE. Combination of direct and indirect evidence in mixed treatment comparisons. Stat Med 2004;23(20):3105–24. Jansen JP, Fleurence R, Devine B, Itzler R, Barrett A, Hawkins N, et al. Interpreting indirect treatment comparisons and network meta-analysis for health-care decision making: report of the ISPOR Task Force on Indirect Treatment Comparisons Good Research Practices: part 1. Valu…	NA
Liu	2012	Taiwan	Diabetes, Obesity and Metabolism	Endocrinology & Metabolism	Effect of antidiabetic agents added to metformin on glycaemic control, hypoglycaemia and weight change in patients with type 2 diabetes: a network meta-analysis	2012-04-29	Funding source not reported	NA	Systematic Review	network meta-analysis	Yes	Lu G, Ades AE. Combination of direct and indirect evidence in mixed treatment comparisons. Stat Med 2004; 23: 3105–3124. Salanti G, Higgins JP, Ades A, Ioannidis JP. Evaluation of networks of randomized trials. Stat Methods Med Res 2008; 17: 279–301.	NA
Liu	2013	China	PLoS One	Multidisciplinary Sciences	Comparative efficacy and acceptability of antidepressants in Parkinson's disease: a network meta-analysis.	2013-10-02	Non-sponsored	NA	Systematic Review	indirect comparisons	Yes	Ades AE, Sculpher M, Sutton A, Abrams K, Cooper N, et al. (2006) Bayesian methods for evidence synthesis in cost-effectiveness analysis. Pharmacoeconomics 24: 1–19. Salanti G, Higgins JP, Ades AE, Ioannidis JP (2008) Evaluation of networks of randomized trials. Stat Methods Med Res 17: 279–301. Lumley T (2002) Network meta-analysis for indirect treatment comparisons. Stat Med 21: 2313–2324.	NA
Bash	2012	USA	Cardiovasc Drugs Ther	Cardiac & Cardiovascular Systems	Systematic Review and Meta-analysis of the Efficacy of Cardioversion by Vernakalant and Comparators in Patients with Atrial Fibrillation	2012-03-15	Industry-sponsored	United BioSource Inc., received funding support by Merck and Company, Inc	Systematic Review	mixed-treatment comparisons	Yes	Caldwell DM, Ades AE, Higgins JP. Simultaneous comparison of multiple treatments: combining direct and indirect evidence. BMJ. 2005;331:897–900	NA
Macfadyen	2009	UK	Cochrane Database of Systematic Reviews	Medicine, General & Internal	Topical antibiotics without steroids for chronically discharging ears with underlying eardrum perforations.	2005-10-19	Publicly-sponsored	Cochrane Ear, Nose and Throat Disorders Group, UK; Department for International Development, UK.	Systematic Review	indirect comparisons	Yes	Not reported	NA
Mak	2012	Singapore	BMJ Open	Medicine, General & Internal	Coronary and mortality risk of novel oral antithrombotic agents: a meta-analysis of large randomised trials	2012-10-06	Funding source not reported	NA	Not reported	mixed-treatment comparisons	Yes	Not reported	NA
Makani	2011	USA	The American Journal of Medicine	Medicine, General & Internal	Effect of Renin-Angiotensin System Blockade on Calcium Channel Blocker-Associated Peripheral Edema.	2011-02-02	Non-sponsored	NA	Not reported	indirect comparisons	Yes	Not reported	NA
Malloy	2013	USA	Clinical Therapeutics	Pharmacology & Pharmacy	Evaluation of antiplatelet agents for secondary prevention of stroke using mixed treatment comparison meta-analysis.	2013-10-16	Funding source not reported	NA	Not reported	mixed-treatment comparisons	Yes	Lu G, Ades AE.Combination of direct and indirect evidence in mixed treatment comparisons. Stat Med. 2004;23:3105–3124. Lu G, Ades AE. Assessing evidence inconsistency in mixed treatment comparisons. J Am Stat Assoc. 2006;101:447–459. Woods B S, Hawkins N, Scott DA. Network meta-analysis on the log-hazard scale, combining count and hazard ratio statistics accounting for multi-arm trials: a tutoria…	NA
Marpillat	2013	France	Journal of Hypertension	Peripheral Vascular Disease	Antihypertensive classes, cognitive decline and incidence of dementia: a network meta-analysis.	2013-06-01	Publicly-sponsored	the Fondation pour la Recherche Medicale and the Fondation des Treilles	Systematic Review	network meta-analysis	Yes	Lumley T. Network meta-analysis for indirect treatment comparisons. Stat Med 2002; 21:2313–2324.	NA
Martyn-St James	2012	UK	Seizure	Clinical Neurology	The efficacy and safety of retigabine and other adjunctive treatments for refractory partial epilepsy: A systematic review and indirect comparison	2012-08-14	Industry-sponsored	GSK	Systematic Review	network meta-analysis	Yes	Not reported	NA
Mason	2004	UK	BMC Family Practice	Primary Health Care	Topical NSAIDs for acute pain: a meta-analysis.	2004-05-17	Publicly-sponsored	Pain Research funds, Oxford Pain Relief Trust	Systematic Review	indirect comparisons	Yes	Not reported	Updated literature search of previous systematic review(s)
Maund	2011	UK	British Journal of Anaesthesia	Anesthesiology	Paracetamol and selective and non-selective non-steroidal anti-inflammatory drugs for the reduction in morphine-related side-effects after major surgery: a systematic review	2011-02-01	Publicly-sponsored	the NIHR Health Technology Assessment programme	Systematic Review	mixed-treatment comparisons	Yes	Cooper N, Sutton A, Morris D, Ades A, Welton N. Addressing between study heterogeneity and inconsistency in mixed treatment comparisons: application to stroke prevention treatments in individuals with non-rheumatic atrial fibrillation. Stat Med 2009; 28: 1861–81	Updated literature search of previous systematic review(s)
Mauri	2008	Greece	Journal of the National Cancer Institute	Oncology	Multiple-Treatments Meta-analysis of Chemotherapy and Targeted Therapies in Advanced Breast Cancer	2008-12-09	Non-sponsored	NA	Systematic Review	multiple-treatments meta-analysis	Yes	Salanti G , Higgins J , Ades AE , Ioannidis JP . Evaluation of networks of randomized trials . Stat Methods Med Res. 2008 ; 17 ( 3 ): 279 – 301 . Caldwell DM , Ades AE , Higgins JP . Simultaneous comparison of multiple treatments: combining direct and indirect evidence . BMJ . 2005 ; 331 ( 7521 ): 897 – 900 . Glenny AM , Altman DG , Song F , et al . Indirect comparisons of competing interventions…	NA
McDaid	2010	UK	Health Technology Assessment	Health Care Sciences & Services	Paracetamol and selective and non-selective non-steroidal anti-inflammatory drugs (NSAIDs) for the reduction of morphine-related side effects after major surgery: a systematic review.	2010-03-01	Publicly-sponsored	the HTA programme	Systematic Review	mixed-treatment comparisons	Yes	Lu G, Ades AE. Combination of direct and indirect evidence in mixed treatment comparisons. Stat Med 2004;23:3105–24. Cooper N, Sutton A, Morris D, Ades A, Welton N. Addressing between study heterogeneity and inconsistency in mixed treatment comparisons: application to stroke prevention treatments in individuals with non-rheumatic atrial fibrillation. Stat Med 2009;28:1861–81. Higgins J, Whitehead…	Updated literature search of previous systematic review(s)
McIntosh	2011	Canada	Open Medicine	Medicine, General & Internal	Second-line therapy in patients with type 2 diabetes inadequately controlled with metformin monotherapy: a systematic review and mixed-treatment comparison meta-analysis	2011-03-01	Publicly-sponsored	the Canadian Agency for Drugs and Technologies in Health (CADTH)	Systematic Review	mixed-treatment comparisons	Yes	Caldwell DM, Ades AE, Higgins JPT. Simultaneous comparison of multiple treatments: combining direct and indirect evidence. BMJ 2005;331(7521):897–900. Salanti G, Marinho V, Higgins JP. A case study of multiple-treatments meta-analysis demonstrates that covariates should be considered. J Clin Epidemiol 2009;62(8):857–864.	NA
McLeod	2007	UK	Health Technology Assessment	Health Care Sciences & Services	Adalimumab, etanercept and infliximab for the treatment of ankylosing spondylitis: a systematic review and economic evaluation.	2007-08-01	Publicly-sponsored	NHS R&D HTA programme	Systematic Review	indirect comparisons	Yes	Song F, Altman DG, Glenny A-M, Deeks JJ. Validity of indirect comparison for estimating efficacy of competing interventions: empirical evidence from published meta-analyses. BMJ 2003;326:472.	NA
Meader	2010	UK	Drug and Alcohol Dependence	Substance Abuse	A comparison of methadone, buprenorphine and alpha2 adrenergic agonists for opioid detoxification: A mixed treatment comparison meta-analysis	2010-01-13	Non-sponsored	NA	Systematic Review	mixed-treatment comparisons	Yes	Caldwell, D.M., Ades, A.E., Higgins, J.P.T., 2005. Simultaneous comparison of multiple treatments: combining direct and indirect evidence. British Medical Journal 331, 897–900. Cooper, N.J., Sutton, A.J., Lu, G., Khunti, K., 2006. Mixed comparison of stroke prevention treatments in individuals with nonrheumatic atrial fibrillation. Archives of Internal Medicine 166, 1269–1275. Spiegelhalter, D.J.…	NA
Mealing	2013	UK	Experimental Hematology & Oncology	Oncology	The relative efficacy of imatinib, dasatinib and nilotinib for newly diagnosed chronic myeloid leukemia: a systematic review and network meta-analysis.	2013-02-19	Industry-sponsored	Bristol-Myers Squibb Ltd.	Systematic Review	indirect comparisons	Yes	Ades AE, Sculpher MJ, Sutton AJ, et al: Bayesian methods for evidence synthesis in cost-effectiveness analysis. Pharmacoeconomics 2006, 24(1):1–19. Lu G, Ades AE: Combination of direct and indirect evidence in mixed treatment comparisons. Stat Med 2004, 23(20):3105–3124. Caldwell D, Ades AE, Higgins JP: Simultaneous comparison of multiple treatments: combining direct and indirect evidence. Br Med…	NA
Mhaskar	2012	USA	Cochrane Database of Systematic Reviews	Medicine, General & Internal	Bisphosphonates in multiple myeloma: a network meta-analysis (Review)	2012-05-16	Publicly-sponsored	Center for Evidence-based Medicine,The University of South Florida, USA; Department of Internal Medicine, University of Bonn, Germany; Leukämie-Initiative Bonn e.v., Germany; Cochrane Haematological Malignancies Group (CHMG), Germany.	Systematic Review	network meta-analysis	Yes	Bucher HC, Guyatt GH, Griffith LE, Walter SD. The results of direct and indirect treatment comparisons in metaanalysis of randomized controlled trials. Journal of Clinical Epidemiology 1997;50(6):683–91. [PUBMED: 9250266] Caldwell DM, Ades AE, Higgins JP. Simultaneous comparison of multiple treatments: combining direct and indirect evidence. BMJ (Clinical research ed.) 2005;331 (7521):897–900. [P…	Cochrane Update
Middleton	2010	UK	BMJ	Medicine, General & Internal	Hysterectomy, endometrial destruction, and levonorgestrel releasing intrauterine system (Mirena) for heavy menstrual bleeding: systematic review andmeta-analysis of data from individual patients	2010-08-16	Publicly-sponsored	NIHR	Systematic Review	indirect comparisons	Yes	Glenny AM, Altman DG, Song F, Sakarovitch C, Deeks JJ, D’Amico R, et al. Indirect comparisons of competing interventions. Health Technol Assess 2005;9:1-iv. Hasselblad V. Meta-analysis of multitreatment studies. Med Decis Making 1998;18:37-43. Whitehead A. Meta-analysis of controlled clinical trials. Wiley, 2002.	NA
Migliore	2013	Italy	European Review for Medical and Pharmacological Sciences	Pharmacology & Pharmacy	Ranking antireabsorptive agents to prevent vertebral fractures in postmenopausal osteoporosis by mixed treatment comparison meta-analysis.	2013-03-01	Funding source not reported	NA	Not reported	mixed-treatment comparisons	Yes	SPIEGELHALTER DJ, ABRAMS KR, MYLES JP. Bayesian Approaches to Clinical Trials and Health-care Evaluation (Statistics in Practice). Chichester, England: John Wiley & Sons Ltd; 2004. CALDWELL D, ADES A, HIGGINS J. Simultaneous comparison of multiple treatments: combining direct and indirect evidence. Br Med J 2005; 331(7521): 897-900.	NA
Mills	2008	Canada	Journal of the American College of Cardiology	Cardiac & Cardiovascular Systems	Primary prevention of cardiovascular mortality and events with statin treatments: a network meta-analysis involving more than 65,000 patients.	2008-11-18	Funding source not reported	NA	Systematic Review	mixed-treatment comparisons	Yes	Lu G, Ades A. A combination of direct and indirect evidence in mixed treatment comparisons. Stat Med 2004;23:3105–24.	NA
Mills	2009	Canada	Annals of Clinical Microbiology and Antimicrobials	Microbiology	Antifungal treatment for invasive Candida infections: a mixed treatment comparison meta-analysis.	2009-06-26	Industry-sponsored	Pfizer Ltd	Systematic Review	mixed-treatment comparisons	Yes	Lu G, Ades A: A combination of direct and indirect evidence in mixed treatment comparisons. Stat Med 2004, 23:3105-3124.	NA
Mills	2009	Canada	BMC Cancer	Oncology	Metastatic renal cell cancer treatments: an indirect comparison meta-analysis.	2009-01-27	Industry-sponsored	Pfizer Ltd	Not reported	adjusted indirect comparisons	Yes	Bucher HC, Guyatt GH, Griffith LE, Walter SD: The results of direct and indirect treatment comparisons in meta-analysis of randomized controlled trials. J Clin Epidemiol 1997, 50:683-91.	NA
Mills	2010	Canada	Harm Reduction Journal	Substance Abuse	Efficacy of pharmacotherapies for short-term smoking abstinance: a systematic review and meta-analysis.	2009-09-18	Industry-sponsored	Pfizer Ltd	Systematic Review	indirect comparisons	Yes	Bucher HC, Griffith LE, Guyatt GH: Systematic review on the risk and benefit of different cholesterol-lowering interventions. Arterioscler Thromb Vasc Biol 1999, 19:187-195.	NA
Mills	2011	Canada	Clinical Epidemiology	Public, Environmental & Occupational Health	Pharmacotherapies for chronic obstructive pulmonary disease: a multiple treatment comparison meta-analysis.	2011-03-28	Industry-sponsored	partly funded by Merck Sharp and Dohme Ltd and Nycomed Ltd	Systematic Review	mixed-treatment comparisons	Yes	Lu G, Ades AE. Combination of direct and indirect evidence in mixed treatment comparisons. Stat Med. 2004;23:3105–3124. Sutton A, Ades AE, Cooper N, Abrams K. Use of indirect and mixed treatment comparisons for technology assessment. Pharmacoeconomics. 2008;26:753–767. Cooper NJ, Sutton AJ, Lu G, Khunti K. Mixed comparison of stroke prevention treatments in individuals with nonrheumatic atrial fi…	NA
Mills	2011	Canada	Quarterly Journal of Medicine	Medicine, General & Internal	Efficacy and safety of statin treatment for cardiovascular disease: a network meta-analysis of 170,255 patients from 76 randomized trials.	2010-10-07	Non-sponsored	NA	Systematic Review	mixed-treatment comparisons	Yes	Lu G, Ades A. A combination of direct and indirect evidence in mixed treatment comparisons. Stat Med 2004;23:3105–24.	Updated literature search of previous systematic review(s)
Mills	2012	Canada	Annals of Medicine	Medicine, General & Internal	Comparisons of high-dose and combination nicotine replacement therapy, varenicline, and bupropion for smoking cessation: a systematic review and multiple treatment meta-analysis	2012-08-06	Industry-sponsored	Pfizer Ltd	Systematic Review	multiple treatment comparisons	Yes	Lu G , Ades A E . Combination of direct and indirect evidence in mixed treatment comparisons . Stat Med . 2004 ; 23:3105 – 24 . Bucher HC, G uyatt GH , G riffi th LE, W alter SD . T he results of direct and indirect treatment comparisons in metaanalysis of randomized controlled trials . J Clin Epidemiol. 1997; 50 : 683 – 91 .	NA
Murad	2012	USA	J Clin Endocrinol Metab	Endocrinology & Metabolism	Comparative Effectiveness of Drug Treatments to Prevent Fragility Fractures: A Systematic Review and Network Meta-Analysis	2012-03-30	Publicly-sponsored	The Endocrine Society	Systematic Review	network meta-analysis	Yes	Lu G, Ades AE 2004 Combination of direct and indirect evidence in mixed treatment comparisons. Stat Med 23:3105–3124	Updated literature search of previous systematic review(s)
Naci	2013	UK	QJM	Medicine, General & Internal	Comparative effects of statins on major cerebrovascular events: a multiple-treatments meta-analysis of placebo-controlled and active-comparator trials.	2013-02-21	Non-sponsored	NA	Systematic Review	multiple-treatments meta-analysis	Yes	Caldwell DM, Ades AE, Higgins JPT. Simultaneous comparison of multiple treatments: combining direct and indirect evidence. BMJ 2005; 331:897–900. Ades AE. A chain of evidence with mixed comparisons: models for multi-parameter synthesis and consistency of evidence. Stat Med 2003; 22:2995–3016. Lu G, Ades AE. Combination of direct and indirect evidence in mixed treatment comparisons. Stat Med 2004;…	NA
Naci	2013	UK	Circulation. Cardiovascular Quality and Outcomes	Cardiac & Cardiovascular Systems	Comparative tolerability and harms of individual statins: a study-level network meta-analysis of 246 955 participants from 135 randomized, controlled trials.	2013-07-09	Funding source not reported	NA	Systematic Review	network meta-analysis	Yes	Caldwell DM, Ades AE, Higgins JP. Simultaneous comparison of multiple treatments: combining direct and indirect evidence. BMJ. 2005;331:897–900. Lumley T. Network meta-analysis for indirect treatment comparisons. Stat Med. 2002;21:2313–2324. Lu G, Ades AE. Combination of direct and indirect evidence in mixed treatment comparisons. Stat Med. 2004;23:3105–3124. Dias S, Welton NJ, Sutton AJ, Ades AE…	NA
Navarese	2013	Poland	The American Journal of Cardiology	Cardiac & Cardiovascular Systems	Meta-analysis of impact of different types and doses of statins on new-onset diabetes mellitus.	2013-01-24	Funding source not reported	NA	Not reported	network meta-analysis	Yes	Lu G, Ades A. Combination of direct and indirect evidence in mixed treatment comparisons. Stat Med 2004;23:3105e3124. Dias S, Welton NJ, Sutton AJ, Ades AE. NICE DSU technical support document 2: a generalised linear modelling framework for pair-wise and network meta-analysis 2011. Available at: http://www.nicedsu.org.uk. Accessed November 24, 2012.	NA
Nelson	2006	USA	JAMA	Medicine, General & Internal	Nonhormonal therapies for menopausal hot flashes: systematic review and meta-analysis.	2006-05-03	Publicly-sponsored	The National Institutes of Health (NIH) Office of Medical Applications of Research; the Portland Veterans Affairs Medical Center Women’s Health Fellowship.	Systematic Review	meta-analysis	Yes	Not reported	NA
Nixon	2007	UK	Rheumatology	Rheumatology	The efficacy of inhibiting tumour necrosis factor a and interleukin 1 in patients with rheumatoid arthritis: a meta-analysis and adjusted indirect comparisons	2007-05-03	Industry and Publicly sponsored	Wyeth, Interleukin Genetics Inc.; Abbott Laboratories; the British Society of Rheumatology; the US Agency for Healthcare Research and Quality; AstraZeneca	Systematic Review	adjusted indirect comparisons	Yes	Lu G, Ades AE. Combination of direct and indirect evidence in mixed treatment comparisons. Stat Med 2004;23:3105–24.	NA
Nuesch	2012	Switzerland	Annals of the Rheumatic Diseases.	Rheumatology	Comparative efficacy of pharmacological and non-pharmacological interventions in fibromyalgia syndrome: network meta-analysis	2012-06-27	Publicly-sponsored	Marie Curie Intra-European Fellowship for Career Development grant; Rut- and Klaus-Bahlsen Foundation; the Swiss National Science Foundation grant	Systematic Review	network meta-analysis	Yes	Higgins JP, Whitehead A. Borrowing strength from external trials in a meta-analysis. Stat Med 1996;15:2733–49. Welton NJ, Caldwell DM, Adamopoulos E, et al. Mixed treatment comparison meta-analysis of complex interventions: psychological interventions in coronary heart disease. Am J Epidemiol 2009;169:1158–65. Dias S, Welton NJ, Caldwell DM, et al. Checking consistency in mixed treatment comparis…	NA
Orme	2010	UK	Current Medical Research & Opinion	Medicine, General & Internal	Mixed treatment comparison and meta-regression of the efficacy and safety of prostaglandin analogues and comparators for primary open-angle glaucoma and ocular hypertension	2009-12-17	Industry-sponsored	Pfizer Ltd, Walton on the Hill, Surrey, UK.	Systematic Review	mixed-treatment comparisons	Yes	Caldwell DM, Ades AE, Higgins JP. Simultaneous comparison of multiple treatments: combining direct and indirect evidence. Br Med J 2005; 331:897-900 Sutton A, Ades AE, Cooper N, et al. Use of indirect and mixed treatment comparisons for technology assessment. Pharmacoeconomics 2008; 26:753-67 Lu G, Ades AE. Combination of direct and indirect evidence in mixed treatment comparisons. Stat Med 2004;…	NA
Padwal	2011	Canada	Obesity Reviews	Endocrinology & Metabolism	Bariatric surgery: a systematic review and network meta-analysis of randomized trials	2011-03-28	Publicly-sponsored	the Canadian Agency for Drugs and Technology in Health; the Alberta Heritage Foundation for Medical Research; the Canadian Institutes of Health Research	Systematic Review	network meta-analysis	Yes	Salanti G, Higgins JP, Ades AE, Ioannidis JP. Evaluation of networks of randomized trials. Stat Methods Med Res 2008; 17:279–301. Bucher HC, Guyatt GH, Griffith LE,Walter SD. The results of direct and indirect treatment comparisons in meta-analysis of randomized controlled trials. J Clin Epidemiol 1997; 50: 683–691. Glenny AM, Altman DG, Song F, Sakarovitch C, Deeks JJ, D’Amico R, Bradburn M, Eas…	NA
Palmerini	2012	Italy	Lancet	Medicine, General & Internal	Stent thrombosis with drug-eluting and bare-metal stents: evidence from a comprehensive network meta-analysis	2012-03-23	Publicly-sponsored	The Cardiovascular Research Foundation	Not reported	network meta-analysis	Yes	Not reported	NA
Palmerini	2014	Italy	Journal of the American College of Cardiology	Cardiac & Cardiovascular Systems	Clinical outcomes with bioabsorbable polymer- versus durable polymer-based drug-eluting and bare-metal stents: evidence from a comprehensive network meta-analysis.	2013-11-06	Funding source not reported	NA	Not reported	network meta-analysis	Yes	Not reported	NA
Palmieri	2013	UK	Clinical Cancer Research	Oncology	Comparative Efficacy of Bisphosphonates in Metastatic Breast and Prostate Cancer and Multiple Myeloma: A Mixed-Treatment Meta-analysis	2013-10-28	Industry-sponsored	Novartis UK Limited	Not reported	mixed-treatment comparisons	Yes	Not reported	NA
Pechlivanoglou	2014	The Netherlands	Journal of Antimicrobial Chemotherapy	Infectious Diseases	Mixed treatment comparison of prophylaxis against invasive fungal infections in neutropenic patients receiving therapy for haematological malignancies: a systematic review.	2013-08-23	Industry-sponsored	Merck & Co	Systematic Review	mixed-treatment comparisons	Yes	Cooper NJ, Sutton AJ, Morris D et al. Addressing between-study heterogeneity and inconsistency in mixed treatment comparisons: application to stroke prevention treatments in individuals with non-rheumatic atrial fibrillation. Stat Med 2009; 28: 1861–81. Cooper NJ, Sutton AJ, Lu G et al. Mixed comparison of stroke prevention treatments in individuals with nonrheumatic atrial fibrillation. Arch Int…	NA
Peterson	2008	USA	Psychopharmacology	Neurosciences	Comparative benefits and harms of competing medications for adults with attention-deficit hyperactivity disorder: a systematic review and indirect comparison meta-analysis.	2007-11-17	Publicly-sponsored	Drug Effectiveness Review Project	Systematic Review	indirect meta-analysis	Yes	Not reported	NA
Phung	2010	USA	JAMA	Medicine, General & Internal	Effect of noninsulin antidiabetic drugs added to metformin therapy on glycemic control, weight gain, and hypoglycemia in type 2 diabetes.	2010-04-14	Publicly-sponsored	Hartford Hospital Research Foundation, Hartford, Connecticut.	Systematic Review	mixed-treatment comparisons	Yes	Lu G, Ades AE. Combination of direct and indirect evidence in mixed treatment comparisons. Stat Med. 2004;23(20):3105-3124. Salanti G, Higgins JPT, Ades AE, Ioannidis JPA. Evaluation of networks of randomized trials. Stat Methods Med Res. 2008;17(3):279-301.	NA
Phung	2011	USA	Diabetic Medicine	Endocrinology & Metabolism	Oral anti-diabetic drugs for the prevention of Type 2 diabetes	2011-07-13	Industry-sponsored	Takeda Pharmaceuticals North America Inc.	Systematic Review	mixed-treatment comparisons	Yes	Lu G, Ades AE. Combination of direct and indirect evidence in mixed treatment comparisons. Stat Med 2004; 23: 3105–3124. Salanti G, Higgins JPT, Ades AE, Ioannidis JPA. Evaluation of networks of randomized trials. Stat Methods Med Res 2008; 17: 279–301.	NA
Picard	2000	France	Anesthesia and Analgesia	Anesthesiology	Prevention of pain on injection with propofol: a quantitative systematic review.	2000-04-01	Publicly-sponsored	Swiss National Science Foundation	Systematic Review	meta-analysis	Yes	Not reported	NA
Piscione	2010	Italy	EuroIntervention	Cardiac & Cardiovascular Systems	Effect of drug-eluting stents in patients with acute ST-segment elevation myocardial infarction undergoing percutaneous coronary intervention: a meta-analysis of randomised trials and an adjusted indirect comparison	2010-02-01	Funding source not reported	NA	Systematic Review	adjusted indirect comparisons	Yes	Song F, Altman DG, Glenny AM, Deeks JJ. Validity of indirect comparison for estimating efficiacy of competing interventions: empirical evidence from published meta-analyses. BMJ 2003; 326-472.	NA
Playford	2006	Australia	European Journal of Clinical Microbiology & Infectious Diseases	Infectious Diseases	Systematic review and meta-analysis of antifungal agents for preventing fungal infections in liver transplant recipients.	2006-08-16	Funding source not reported	NA	Systematic Review	meta-analysis	Yes	Not reported	NA
Playford	2009	Australia	Cochrane Database of Systematic Reviews	Medicine, General & Internal	Antifungal agents for preventing fungal infections in solid organ transplant recipients.	2004-07-19	Funding source not reported	NA	Systematic Review	meta-analysis	Yes	Not reported	Cochrane Update
Pollock	2009	UK	Cochrane Database of Systematic Reviews	Medicine, General & Internal	Physiotherapy treatment approaches for the recovery of postural control and lower limb function following stroke.	2007-01-24	Publicly-sponsored	Chest Heart and Stroke, The Big Lottery, UK	Systematic Review	indirect comparisons	Yes	Not reported	NA
Psaty	2003	USA	JAMA	Medicine, General & Internal	Health outcomes associated with antihypertensive therapies used as first-line agents. A systematic review and meta-analysis.	2003-05-21	Publicly-sponsored	National Heart, Lung, and Blood Institute, National Institute on Aging, Patient Care and Outcomes Research Program of the American Heart Association, AHA Pharmaceutical Roundtable Outcomes Research Program	Not reported	network meta-analysis	Yes	Lumley T. Network meta-analysis for indirect treatment comparisons. Stat Med. 2002;21:2313-2324. Bucher HC, Guyatt GH, Griffith LE, Walter SD. The results of direct and indirect treatment comparisons in meta-analysis of randomized controlled trials. J Clin Epidemiol. 1997;50:683-691.	Updated literature search of previous systematic review(s)
Puhan	2009	Switzerland	BMC Medicine	Medicine, General & Internal	Inhaled drugs to reduce exacerbations in patients with chronic obstructive pulmonary disease: a network meta-analysis.	2009-01-14	Publicly-sponsored	Swiss National Science Foundation, The Helmut Horten Foundation	Systematic Review	network meta-analysis	Yes	Not reported	Updated literature search of previous systematic review(s)
Quilici	2009	UK	BMC Neurology	Clinical Neurology	Meta-analysis of duloxetine vs. pregabalin and gabapentin in the treatment of diabetic peripheral neuropathic pain	2009-02-10	Industry-sponsored	Eli Lilly and Company; Boehringer Ingelheim.	Systematic Review	indirect meta-analysis	Yes	Not reported	NA
Ramsberg	2012	Sweden	PLoS ONE	Multidisciplinary Sciences	Effectiveness and Cost-Effectiveness of Antidepressants in Primary Care: A Multiple Treatment Comparison Meta- Analysis and Cost-Effectiveness Model	2012-08-02	Non-sponsored	NA	Systematic Review	multiple treatment comparisons	Yes	Sutton A, Ades AE, Cooper N, Abrams K (2008) Use of indirect and mixed treatment comparisons for technology assessment. Pharmacoeconomics 26: 753–767. Lunn DJ, Thomas A, Best N, Spiegelhalter D (2000) WinBUGS – a Bayesian modelling framework: concepts, structure, and extensibility. Statistics and Computing 10: 325–337. Dias S, Welton NJ, Caldwell DM, Ades AE (2010) Checking consistency in mixed t…	NA
Reich	2011	Germany	British Journal of Dermatology	Dermatology	Efficacy of biologics in the treatment of moderate to severe psoriasis: A network meta- analysis of randomised controlled trials	2011-11-11	Industry-sponsored	Johnson and Johnson Pharmaceutical Services	Systematic Review	network meta-analysis	Yes	Woolacott N, Hawkins N, Mason A, Kainth A, Khadjesari Z, Vergel YB, et al. Etanercept and efalizumab for the treatment of psoriasis: a systematic review. Health Technol Assess 2006 Nov;10(46):1-233-i-iv. Dias S, Welton NJ, Sutton AJ, Ades AE. NICE DSU Technical Support Document 2: A Generalised Linear Modelling Framework for Pairwise and Network Meta-Analysis of Randomised Controlled Trials. http…	NA
Rheims	2011	France	Epilepsia	Clinical Neurology	Factors determining response to antiepileptic drugs in randomized controlled trials. A systematic review andmeta-analysis.	2011-01-26	Funding source not reported	NA	Systematic Review	indirect comparisons	Yes	Not reported	NA
Ribeiro	2011	Brazil	International Journal of Cardiology	Cardiac & Cardiovascular Systems	Impact of statin dose on major cardiovascular events: A mixed treatment comparison meta-analysis involving more than 175,000 patients	2011-12-20	Publicly-sponsored	MCT/CNPq and Brazilian Ministry of Health	Systematic Review	mixed-treatment comparisons	Yes	Bucher HC, Guyatt GH, Griffith LE, Walter SD. The results of direct and indirect treatment comparisons in meta-analysis of randomized controlled trials. J Clin Epidemiol 1997;50:683–91. Lu G, Ades AE. Combination of direct and indirect evidence in mixed treatment comparisons. Stat Med 2004;23:3105–24. Dias S, Welton NJ, Caldwell DM, Ades AE. Checking consistency in mixed treatment comparison meta…	Updated literature search of previous systematic review(s)
Richy	2006	Belgium	Calcified Tissue International	Endocrinology & Metabolism	Vitamin D Analogs Versus Native Vitamin D in Preventing Bone Loss and Osteoporosis-Related Fractures: A Comparative Meta-analysis	2005-02-07	Funding source not reported	NA	Systematic Review	indirect comparisons	Yes	Not reported	NA
Roskell	2010	UK	Pain Practice	Anesthesiology	A Meta-Analysis of Pain Response in the Treatment of Fibromyalgia	2010-12-28	Industry-sponsored	Eli Lilly and Company	Systematic Review	mixed-treatment comparisons	Yes	Not reported	NA
Roskell	2010	UK	Thrombosis and Haemostasis	Anesthesiology	Treatments for stroke prevention in atrial fibrillation: A network meta-analysis and indirect comparisons versus dabigatran etexilate	2010-10-21	Industry-sponsored	Boehringer Ingelheim International GmbH (BI)	Systematic Review	network meta-analysis	Yes	Not reported	NA
Roskell	2012	UK	Current Medical Reseach & Opinion	Medicine, General & Internal	Annualized relapse rate of first-line treatments for multiple sclerosis: a meta-analysis, including indirect comparisons versus fingolimod.	2012-04-24	Industry-sponsored	Novartis Pharmaceuticals US	Systematic Review	mixed-treatment comparisons	Yes	Not reported	NA
Rotta	2013	Brazil	JAMA Dermatology	Dermatology	Efficacy of topical antifungals in the treatment of dermatophytosis: a mixed-treatment comparison meta-analysis involving 14 treatments.	2013-03-01	Publicly-sponsored	the Pharmaceutical Sciences Postgraduate Program, Federal University of Parana, Brazil	Systematic Review	mixed-treatment comparisons	Yes	Spiegelhalter DJ, Best NG, Carlin BP, Van der Linde A. Bayesian measures of model complexity and fit. J R Stat Soc Series B Stat Methodol. 2002;64(4):583-616. Dias S, Welton NJ, Caldwell DM, Ades AE. Checking consistency in mixed treatment comparison meta-analysis. Stat Med. 2010;29(7-8):932-944.	NA
Rudroju	2013	India	Pain Physician	Anesthesiology	Comparative efficacy and safety of six antidepressants and anticonvulsants in painful diabetic neuropathy: a network meta-analysis.	2013-12-01	Non-sponsored	NA	Systematic Review	network meta-analysis	Yes	Dias S, Sutton AJ, Ades AE, Welton NJ. NICE DSU technical support document 2: A generalized linear modeling framework for pairwise and network metaanalysis of randomized controlled trials. www.nicedsu.org.uk. Salanti G, Ades AE, Ioannidis JPA. Graphical methods and numerical summaries for presenting results from multiple-treatment meta-analysis: An overview and tutorial. J Clin Epidemiol 2011; 64…	NA
Salliot	2010	Canada	Annals of the Rheumatic Diseases	Rheumatology	Indirect comparisons of the efficacy of biological antirheumatic agents in rheumatoid arthritis in patients with an inadequate response to conventional disease-modifying antirheumatic drugs or to an anti-tumour necrosis factor agent: a meta-analysis	2010-11-19	Funding source not reported	NA	Systematic Review	indirect comparisons	Yes	Bucher HC, Guyatt GH, Griffi th LE, et al. The results of direct and indirect treatment comparisons in meta-analysis of randomized controlled trials. J Clin Epidemiol 1997; 50 : 683 – 91 . Song F, Altman DG, Glenny AM, et al. Validity of indirect comparison for estimating efficacy of competing interventions: empirical evidence from published metaanalyses. BMJ 2003 ; 326 : 472 .	NA
Samarasekera	2013	UK	British Journal of Dermatology	Dermatology	Topical therapies for the treatment of plaque psoriasis: systematic review and network meta-analyses.	2013-04-25	Industry-sponsored	the National Institute for Health and Clinical Excellence; the National Institute for Health Research Biomedical Research Centre at Guy’s and St Thomas’ NHS Foundation Trust and King’s College London	Systematic Review	network meta-analysis	Yes	Caldwell DM, Ades AE, Higgins JP. Simultaneous comparison of multiple treatments: combining direct and indirect evidence. BMJ 2005; 331:897–900. Bucher HC, Guyatt GH, Griffith LE, Walter SD. The results of direct and indirect treatment comparisons in meta-analysis of randomized controlled trials. J Clin Epidemiol 1997; 50:683–91.	NA
Schmitz	2012	Ireland	Ann Rheum Dis	Rheumatology	A mixed treatment comparison of the efficacy of anti-TNF agents in rheumatoid arthritis for methotrexate non-responders demonstrates differences between treatments: a Bayesian approach	2011-09-29	Funding source not reported	NA	Systematic Review	mixed-treatment comparisons	Yes	Warn DE, Thompson SG, Spiegelhalter DJ. Bayesian random effects meta-analysis of trials with binary outcomes: methods for the absolute risk difference and relative risk scales. Stat Med 2002;21:1601–23.	NA
Sciarretta	2010	Italy	Archives of Internal Medicine	Medicine, General & Internal	Antihypertensive Treatment and Development of Heart Failure in Hypertension A Bayesian Network Meta-analysis of Studies in Patients With Hypertension and High Cardiovascular Risk	2010-11-08	Funding source not reported	NA	Systematic Review	network meta-analysis	Yes	Lu G, Ades AE. Combination of direct and indirect evidence in mixed treatment comparisons. Stat Med. 2004;23(20):3105-3124. Smith TC, Spiegelhalter DJ, Thomas A. Bayesian approaches to random-effects meta-analysis: a comparative study. Stat Med. 1995;14(24):2685-2699. Lu G, Ades AE. Assessing evidence inconsistency in mixed treatment comparisons.JAmStat Assoc. 2006;101(474):447-459. doi:10.1198/0…	NA
Scott	2013	UK	Diabetes, Obesity and Metabolism	Endocrinology & Metabolism	A network meta-analysis to compare glycaemic control in patients with type 2 diabetes treated with exenatide once weekly or liraglutide once daily in comparison with insulin glargine, exenatide twice daily or placebo.	2012-10-03	Industry-sponsored	Amylin Pharmaceuticals, Inc., and Eli Lilly and Company	Systematic Review	network meta-analysis	Yes	Caldwell DM, Ades AE, Higgins JP. Simultaneous comparison of multiple treatments: combining direct and indirect evidence. BMJ 2005; 331: 897–900. Hasselblad V. Meta-analysis of multitreatment studies. Med Decis Making 1998; 18: 37–43. Hawkins N, Scott DA, Woods BS, Thatcher N. No study left behind: a network meta-analysis in non-small-cell lung cancer demonstrating the importance of considering a…	NA
Shi	2013	China	European Journal of Clinical Investigation	Medicine, General & Internal	Secondary prophylaxis of variceal bleeding for cirrhotic patients: a multiple-treatments meta-analysis.	2013-06-03	Publicly-sponsored	the Scientific Research Foundation of Wenzhou, Zhejiang Province, China (H20090014, Y20090269), Health Bureau of Zhejiang Province (2010KYB070), Research Foundation of Education Bureau of Zhejiang Province (Y201009942) and Project of New Century 551 Talent Nurturing in Wenzhou, Natural Science Foundation of Shandong Province (ZR2010HQ040).	Systematic Review	multiple-treatments meta-analysis	Yes	Jansen JP, Fleurence R, Devine B, Itzler R, Barrett A, Hawkins N et al. Interpreting indirect treatment comparisons and network meta-analysis for health-care decision making: report of the ISPOR Task Force on Indirect Treatment Comparisons Good Research Practices: part 1. Value Health 2011;14:417–28. Lumley T. Network meta-analysis for indirect treatment comparisons. Stat Med 2002;21:2313–24. Ade…	NA
Singh	2009	USA	CMAJ	Medicine, General & Internal	A network meta-analysis of randomized controlled trials of biologics for rheumatoid arthritis: a Cochrane overview.	2009-11-02	Publicly-sponsored	US National Institutes of Health Center for Clinical and Translational Science Award, Parker Institute, Oak Foundation, Australian National Health and Medical Research Council Practitioner Fellowship	Overview of reviews	indirect treatment comparisons	Yes	Wells GA, Sultan SA, Chen L, et al. Indirect evidence: indirect treatment comparisons in meta-analysis. Ottawa (ON): Canadian Agency for Drugs and Technologies in Health; 2009. Available: www.cadth.ca/media/pdf/H0462_itc_tr_e.pdf (accessed 2009 Oct. 13). Platt RW, Leroux BG, Breslow N. Generalized linear mixed models for metaanalysis. Stat Med 1999;18:643-54.	NA
Snedecor	2014	USA	Pain Practice	Anesthesiology	Systematic review and meta-analysis of pharmacological therapies for painful diabetic peripheral neuropathy.	2013-03-28	Industry-sponsored	Pfizer Inc	Systematic Review	mixed-treatment comparisons	Yes	Lu G, Ades AE. Combination of direct and indirect evidence in mixed treatment comparisons. Stat Med. 2004;23:3105–3124. Lunn DJ, Thomas A, Best N, Spiegelhalter D. Win-BUGS – a Bayesian modelling framework: concepts, structure, and extensibility. Stat Comput. 2000;10:325–337. Petitti D. Meta-analysis, decision analysis, and costeffectiveness analysis. New York, NY: Oxford UniversityPress; 2000.	NA
Soares-Weiser	2007	UK	Health Technology assessment	Health Care Sciences & Services	A systematic review and economic model of the clinical effectiveness and cost-effectiveness of interventions for preventing relapse in people with bipolar disorder.	2007-10-01	Publicly-sponsored	HTA Programme	Systematic Review	mixed-treatment comparisons	Yes	Caldwell DM, Ades AE, Higgins JP. Simultaneous comparison of multiple treatments: combining direct and indirect evidence. BMJ 2005; 331:897–900. Lu G, Ades AE. Combination of direct and indirect evidence in mixed treatment comparisons. Stat Med 2004;23:3105–24.	NA
Squires	2011	UK	Health Technology Assessment	Health Care Sciences & Services	A systematic review and economic evaluation of cilostazol, naftidrofuryl oxalate, pentoxifylline and inositol nicotinate for the treatment of intermittent claudication in people with peripheral arterial disease	2011-12-01	Publicly-sponsored	The National Institute for Health Research Health Technology Assessment programme	Systematic Review	network meta-analysis	Yes	Not reported	NA
Steiner	2012	Austria	Thrombosis and Haemostasis	Hematology	Network meta-analysis of prasugrel, ticagrelor, high- and standard- dose clopidogrel in patients scheduled for percutaneous coronary interventions	2012-05-25	Publicly-sponsored	Erwin-Schroedinger-Fellowship of the Austrian science fund	Systematic Review	mixed-treatment comparisons	Yes	Lu G, Ades AE. Combination of direct and indirect evidence in mixed treatment comparisons. Stat Med 2004; 23: 3105–3124. Biondi-Zoccai G, Lotrionte M, Agostoni P, et al. Adjusted indirect comparison meta-analysis of prasugrel versus ticagrelor for patients with acute coronary syndromes. Int J Cardiol 2011; 150: 325–331.	NA
Stowe	2011	UK	Movement Disorders	Clinical Neurology	Meta-analysis of the comparative efficacy and safety of adjuvant treatment to levodopa in later Parkinson's disease.	2011-03-02	Funding source not reported	NA	Systematic Review	indirect comparisons	Yes	Not reported	NA
Sun	2012	China	Diabetes Research and Clinical Practice	Endocrinology & Metabolism	Cardiovascular safety and glycemic control of glucagon-like peptide-1 receptor agonists for type 2 diabetes mellitus: a pairwise and network meta-analysis	2012-09-26	Publicly-sponsored	the Doctoral Fund of corps, High level talent project of Shihezi University and Tianjin Municipal Health Bureau of industry of key reasearch projects.	Not reported	network meta-analysis	Yes	Lu G, Ades AE. Combination of direct and indirect evidence in mixed treatment comparisons. Stat Med 2004;23: 3105–24. Ades AE, Sculpher M, Sutton A, Abrams K, Cooper N, Welton N, et al. Bayesian methods for evidence synthesis in cost-effectiveness analysis. Pharmacoeconomics 2006; 24:1–19. Salanti G, Marinho V, Higgins JP. A case study of multipletreatments meta-analysis demonstrates that covaria…	NA
Tang	2012	USA	Clinical Therapeutics	Pharmacology & Pharmacy	A Network Meta-Analysis on the Efficacy of Serotonin Type 3 Receptor Antagonists Used in Adults During the First 24 Hours for Postoperative Nausea and Vomiting Prophylaxis	2012-01-31	Non-sponsored	NA	Not reported	mixed-treatment comparisons	Yes	Ades AE, Sculpher M, Sutton A, et al. Bayesian methods for evidence synthesis in cost-effectiveness analysis. Pharmacoeconomics. 2006; 24:1–19. Lu G, Ades AE. Combination of direct and indirect evidence in mixed treatment comparisons. Stat Med. 2004;23:3105–3124.	NA
Terasawa	2012	Japan	Cancer Treatment Reviews	Oncology	Comparative efficacy of first-line therapies for advanced-stage chronic lymphocytic leukemia: A multiple-treatment meta-analysis	2012-06-14	Publicly-sponsored	United States Agency for Healthcare Research and Quality	Systematic Review	network meta-analysis	Yes	Caldwell DM, Ades AE, Higgins JP. Simultaneous comparison of multiple treatments: combining direct and indirect evidence. BMJ 2005;331:897–900. Lumley T. Network meta-analysis for indirect treatment comparisons. Stat Med 2002;21:2313–24. Lu G, Ades AE. Combination of direct and indirect evidence in mixed treatment comparisons. Stat Med 2004;23:3105–24. Lu G, Ades AE. Assessing evidence inconsiste…	NA
Thijs	2008	Belgium	European Heart Journal	Cardiac & Cardiovascular Systems	Network meta-analysis: simultaneous meta-analysis of common antiplatelet regimens after transient ischaemic attack or stroke.	2008-03-17	Publicly-sponsored	the Fund for Scientific Research Flanders	Systematic Review	network meta-analysis	Yes	Lumley T. Network meta-analysis for indirect treatment comparisons. Stat Med 2002;21:2313–2324.	Updated literature search of previous systematic review(s)
Thorlund	2014	Canada, USA	Cephalalgia	Clinical Neurology	Comparative efficacy of triptans for the abortive treatment of migraine: a multiple treatment comparison meta-analysis.	2013-10-09	Industry-sponsored	Pfizer Inc.	Systematic Review	multiple treatment comparisons	Yes	Salanti G, Kavvoura FK and Ioannidis JP. Exploring the geometry of treatment networks. Ann Intern Med 2008; 148: 544–553. Lu G and Ades AE. Combination of direct and indirect evidence in mixed treatment comparisons. Stat Med 2004; 23: 3105–3124.	NA
Trelle	2011	Switzerland	BMJ	Medicine, General & Internal	Cardiovascular safety of non-steroidal anti-inflammatory drugs: network meta-analysis	2011-01-11	Publicly-sponsored	the Swiss National Science Foundation	Not reported	network meta-analysis	Yes	Higgins JP, Whitehead A. Borrowing strength from external trials in a meta-analysis. Stat Med 1996;15:2733-49. Lu G, Ades AE. Combination of direct and indirect evidence in mixed treatment comparisons. Stat Med 2004;23:3105-24. Lu GB, Ades AE. Assessing evidence inconsistency in mixed treatment comparisons. J AmStat Assoc 2006;101:447-59.	NA
Trikalinos	2009	USA	Lancet	Medicine, General & Internal	Percutaneous coronary interventions for non-acute coronary artery disease: a quantitative 20-year synopsis and a network meta-analysis.	2009-03-14	Non-sponsored	NA	Systematic Review	network meta-analysis	Yes	Lumley T. Network meta-analysis for indirect treatment comparisons. Stat Med 2002; 21: 2313–24. Bucher HC, Guyatt GH, Griffith LE, Walter SD. The results of direct and indirect treatment comparisons in meta-analysis of randomized controlled trials. J Clin Epidemiol 1997; 50: 683–91. Glenny AM, Altman DG, Song F, et al. Indirect comparisons of competing interventions. Health Technol Assess 2005; 9…	NA
Tropeano	2010	France	Fundamental & Clinical Pharmacology	Pharmacology & Pharmacy	Do all antihypertensive drugs improve carotid intima-media thickness? A network meta-analysis of randomized controlled trials.	2010-06-22	Funding source not reported	NA	Not reported	network meta-analysis	Yes	Lumley T. Network meta-analysis for indirect treatment comparisons. Stat. Med. (2002) 21 2313–2324.	NA
Tu	2010	UK	Journal of Clinical Periodontology	Dentistry, Oral Surgery & Medicine	Do bone grafts or barrier membranes provide additional treatment effects for infrabony lesions treated with enamel matrix derivatives? A network meta-analysis of randomized-controlled trials.	2009-12-01	Publicly-sponsored	The United Kingdom government’s Higher Education Funding Council for England (HEFCE) and UK Medical Research Council	Not reported	indirect comparisons	Yes	Brown, H. & Prescott, R. (2006) Applied Mixed Models in Medicine, 2nd edition, pp. 203–213. Chichester: Wiley. Glenny, A. M., Altman, D. G., Song, F., Sakarovitch, C., Deeks, J. J., D’Amico, R., Bradburn, M. & Eastwood, A. J. (2005) Indirect comparisons of competing interventions. Health Technology Assessment 9 (26), 1–134. Whitehead, A. (2002) Meta-Analysis of Controlled Clinical Trials, pp. 241…	NA
Tu	2012	UK	Journal of Clinical Periodontology	Dentistry, Oral Surgery & Medicine	A bayesian network meta-analysis on comparisons of enamel matrix derivatives, guided tissue regeneration and their combination therapies	2012-01-10	Publicly-sponsored	United Kingdom government’s Higher Education Funding Council for England (HEFCE). The last author is partially funded by a postdoctoral fellowship from the Medical Faculty of the University of Heidelberg.	Systematic Review	network meta-analysis	Yes	Ades, A. E., Sculpher, M., Sutton, A., Abrams, K., Cooper, N., Welton, N. & Lu, G. (2006) Bayesian methods for evidence synthesis in cost-effectiveness analysis. Pharmacoeconomics 24, 1–19 Bucher, H. C., Guyatt, G. H., Griffith, L. E. & Walter, S. D. (1997) The results of direct and indirect treatment comparisons in meta-analysis of randomized controlled trials. Journal of Clinical Epidemiology 5…	NA
Uthman	2010	UK	Current Medical Research & Opinion	Medicine, General & Internal	Comparative effectiveness and acceptability of pharmacotherapeutic agents for anxiety disorders in children and adolescents: a mixed treatment comparison meta-analysis.	2009-11-11	Non-sponsored	NA	Not reported	mixed-treatment comparisons	Yes	Caldwell DM, Ades AE, Higgins JP. Simultaneous comparison of multiple treatments: combining direct and indirect evidence. BMJ 2005;331:897-900. Lu G, Ades AE. Combination of direct and indirect evidence in mixed treatment comparisons. Stat Med 2004;23:3105-24. Cooper NJ, Sutton AJ, Lu G, et al. Mixed comparison of stroke prevention treatments in individuals with nonrheumatic atrial fibrillation. …	Updated literature search of previous systematic review(s)
Uthman	2013	UK	BMJ	Medicine, General & Internal	Exercise for lower limb osteoarthritis: systematic review incorporating trial sequential analysis and network meta-analysis.	2013-09-20	Publicly-sponsored	the National Institute for Health Research (NIHR)	Systematic Review	network meta-analysis	Yes	Caldwell DM, Ades AE, Higgins JP. Simultaneous comparison of multiple treatments: combining direct and indirect evidence. BMJ 2005;331:897-900. Lu G, Ades AE. Combination of direct and indirect evidence in mixed treatment comparisons. Stat Med 2004;23:3105-24. Salanti G, Ades AE, Ioannidis JP. Graphical methods and numerical summaries for presenting results from multiple-treatment meta-analysis: …	NA
Van den Bruel	2010	Belgium	British Journal of Ophthalmology	Ophthalmology	The protective effect of ophthalmic viscoelastic devices on endothelial cell loss during cataract surgery: a meta-analysis using mixed treatment comparisons	2009-12-03	Non-sponsored	NA	Systematic Review	mixed-treatment comparisons	Yes	Lu G, Ades AE. Combination of direct and indirect evidence in mixed treatment comparisons. Stat med 2004;23:3105e24. Salanti G, Higgins JPT, Ades AE, et al. Evaluation of networks of randomized trials. Stat Methods Med Res 2008;17:279e301. Spiegelhalter D, Best N, Carlin B, et al. Bayesian measures of model complexity and fit (with discussion). J R Stat Soc Series B 2002;64:583e616. Lumley T. Net…	NA
Vejakama	2011	Thailand	Diabetologia	Endocrinology & Metabolism	Reno-protective effects of renin–angiotensin system blockade in type 2 diabetic patients: a systematic review and network meta-analysis	2011-12-22	Publicly-sponsored	Multi-Sectoral Network for Non-Communicable Disease Control (NCD network) of Thailand	Systematic Review	network meta-analysis	Yes	Lu G, Ades AE (2004) Combination of direct and indirect evidence in mixed treatment comparisons. Stat Med 23:3105–3124 Song F, Altman DG, Glenny AM, Deeks JJ (2003) Validity of indirect comparison for estimating efficacy of competing interventions: empirical evidence from published meta-analyses. BMJ 326:472 Song F, Harvey I, Lilford R (2008) Adjusted indirect comparison may be less biased than d…	NA
Vieira	2011	USA	HIV Clinical Trials	Infectious Diseases	Comparative effectiveness of efavirenz, protease inhibitors, and raltegravir-based regimens as first-line treatment for HIV-infected adults: a mixed treatment comparison.	July-August 2011	Industry-sponsored	Merck and Company, Inc	Systematic Review	mixed-treatment comparisons	Yes	Lu G, Ades AE. Combination of direct and indirect evidence in mixed treatment comparisons. Stat Med. 2004;23:3105–3124. Caldwell DM, Ades AE, Higgins JP. Simultaneous comparison of multiple treatments: combining direct and indirect evidence. Br Med J. 2005;331:897–900. Jansen JP, Crawford B, Bergman G, Stam W. Bayesian meta-analysis of multiple treatment comparisons: an introduction to mixed trea…	NA
Virgili	2011	Italy	Current Drug Targets	Pharmacology & Pharmacy	Pharmacological treatments for neovascular age-related macular degeneration: can mixed treatment comparison meta-analysis be useful?	2011-02-01	Funding source not reported	NA	Systematic Review	mixed-treatment comparisons	Yes	Glenny AM, Altman DG, Song F, et al. Indirect comparisons of competing interventions. Health Technol Assess 2005; 9 (26): 1-134. Wells GA, Sultan SA, Chen L, et al. Indirect evidence: indirect treatment comparisons in meta-analysis. Ottawa: Canadian Agency for Drugs and Technologies in Health 2009. Available at http://www.cadth.ca. Song F, Loke YK, Walsh T, et al. Methodological problems in the u…	Updated literature search of previous systematic review(s)
Vissers	2010	The Netherlands	Current Medical Research & Opinion	Medicine, General & Internal	Efficacy of intranasal fentanyl spray versus other opioids for breakthrough pain in cancer	2010-03-03	Industry-sponsored	Nycomed	Systematic Review	mixed-treatment comparisons	Yes	Caldwell DM, Ades AE, Higgins JP. Simultaneous comparison of multiple treatments: combining direct and indirect evidence. BMJ 2005;7521: 897-900 Lu G, Ades AE. Combination of direct and indirect evidence in mixed treatment comparisons. Stat Med 2004;20:3105-24	NA
Wandel	2010	Switzerland	BMJ	Medicine, General & Internal	Effects of glucosamine, chondroitin, or placebo in patients with osteoarthritis of hip or knee: network meta-analysis.	2010-09-16	Publicly-sponsored	Swiss National Science Foundation’s National Research Program	Systematic Review	mixed-treatment comparisons	Yes	Smith TC, Spiegelhalter DJ, Thomas A. Bayesian approaches to random-effects meta-analysis: a comparative study. Stat Med 1995;14:2685-99. Lu G, Ades AE. Combination of direct and indirect evidence in mixed treatment comparisons. Stat Med 2004;23:3105-24. Cooper NJ, Sutton AJ, Lu G, Khunti K. Mixed comparison of stroke prevention treatments in individuals with nonrheumatic atrial fibrillation. Arc…	NA
Wang	2010	China	Journal of Hospital Infection	Infectious Diseases	Effectiveness of different central venous catheters for catheter-related infections: a network meta-analysis.	2010-07-16	Publicly-sponsored	Scientific Research Fund of Zhejiang Provincial Education Department and Health Bureau of Zhejiang Province	Systematic Review	mixed-treatment comparisons	Yes	Lumley T. Network meta-analysis for indirect treatment comparisons. Stat Med 2002;21:2313e2324. Lu G, Ades AE. Combination of direct and indirect evidence in mixed treatment comparisons. Stat Med 2004;23:3105e3124. Caldwell DM, Ades AE, Higgins JP. Simultaneous comparison of multiple treatments: combining direct and indirect evidence. BMJ 2005;331:897e900. Welton NJ, Caldwell DM, Adamopoulos E, V…	NA
Welton	2009	UK	American Journal of Epidemiology	Public, Environmental & Occupational Health	Mixed treatment comparison meta-analysis of complex interventions: psychological interventions in coronary heart disease.	2009-03-03	Publicly-sponsored	Medical Research Council Health Services Research Collaboration	Systematic Review	mixed-treatment comparisons	Yes	Lunn DJ, Thomas A, Best N, et al. WinBUGS—a Bayesian modelling framework: concepts, structure, and extensibility. Stat Comput. 2000;10:325–337.	Updated literature search of previous systematic review(s)
Willhelmus	2000	USA	Transactions of the American Ophthalmological Society	Ophthalmology	The treatment of herpes simplex virus epithelial keratitis	NR	Publicly-sponsored	the National Eye Institute; the Research to Prevent Blindness, Inc; the Sid Richardson Foundation	Systematic Review	indirect comparisons	Yes	Bucher HC, Guyatt GH, Griffith LE, et al. The results of direct and indirect treatment comparisons in meta-analysis of randomized controlled trials. J Clin Epidemiol 1997;50:683-691.	NA
Wolff	2012	UK	Current Medical Reseach & Opinion	Medicine, General & Internal	Systematic review of efficacy and safety of buprenorphine versus fentanyl or morphine in patients with chronic moderate to severe pain	2012-04-25	Industry-sponsored	Grunenthal GmbH	Systematic Review	network meta-analysis	Yes	Puhan M, Bachmann L, Kleijnen J, Ter Riet G, Kessels A. Inhaled drugs to reduce exacerbations in patients with chronic obstructive pulmonary disease: a network metaanalysis. BMC Med 2009;7:2.	NA
Wong	2011	Hong Kong	Journal of Dental Research	Dentistry, Oral Surgery & Medicine	Cochrane Reviews on the Benefits/Risks of Fluoride Toothpastes	2011-01-19	Publicly-sponsored	the Department of Health Cochrane Review Incentive Scheme 2008, UK; the National Institute for Health Research (NIHR), UK; and The University of Hong Kong	Systematic Review	adjusted indirect comparisons	Yes	Not reported	Used literature database of previous systematic review(s)
Woo	2010	Canada	Gastroentrology	Gastroenterology & Hepatology	Tenofovir and entecavir are the most effective antiviral agents for chronic hepatitis B: a systematic review and Bayesian meta-analyses.	2010-06-20	Industry-sponsored	Gilead Sciences, Inc.	Systematic Review	mixed-treatment comparisons	Yes	Song F, Altman DG, Glenny AM, et al. Validity of indirect comparison for estimating efficacy of competing interventions: empirical evidence from published meta-analyses. BMJ 2003;326:472. Bucher HC, Guyatt GH, Griffith LE, et al. The results of direct and indirect treatment comparisons in meta-analysis of randomized controlled trials. J Clin Epidemiol 1997;50:683–691. Ades AE, Sculpher M, Sutton …	NA
Wu	2006	Canada	BMC Public Health	Public, Environmental & Occupational Health	Effectiveness of smoking cessation therapies: a systematic review and meta-analysis	2006-12-11	Industry and Publicly sponsored	Pfizer Global Solutions and the Canadian Institutes of Health Research (CIHR)	Systematic Review	indirect comparisons	Yes	Bucher HC, Guyatt GH, Griffith LE, Walter SD: The results of direct and indirect treatment comparisons in meta-analysis of randomized controlled trials. J Clin Epidemiol 1997, 50:683-691.	NA
Wu	2013	Taiwan	BMJ	Medicine, General & Internal	Comparative effectiveness of renin-angiotensin system blockers and other antihypertensive drugs in patients with diabetes: systematic review and bayesian network meta-analysis.	2013-10-24	Non-sponsored	NA	Systematic Review	network meta-analysis	Yes	Lu G, Ades AE. Combination of direct and indirect evidence in mixed treatment comparisons. Stat Med 2004;23:3105-24. Bucher HC, Guyatt GH, Griffith LE, Walter SD. The results of direct and indirect treatment comparisons in meta-analysis of randomized controlled trials. J Clin Epidemiol 1997;50:683-91. Lu G, Ades AE. Assessing evidence inconsistency in mixed treatment comparisons. J Am Stat Assoc …	NA
Yu	2006	Canada	Canadian Journal of Anaesthesia	Anesthesiology	The effects of volatile anesthetics on cardiac ischemic complications and mortality in CABG: a meta-analysis.	2006-09-01	Publicly-sponsored	R. Fraser Elliot endowment	Systematic Review	meta-analysis	Yes	Not reported	NA
Yuan	2013	Hong Kong	European Urology	Urology & Nephrology	Comparative Effectiveness and Safety of Oral Phosphodiesterase Type 5 Inhibitors for Erectile Dysfunction: A Systematic Review and Network Meta-analysis	2013-01-31	Publicly-sponsored	the Health and Medical Research Fund from the Food and Health Bureau of Hong Kong	Systematic Review	network meta-analysis	Yes	Caldwell DM, Welton NJ, Ades AE. Mixed treatment comparison analysis provides internally coherent treatment effect estimates based on overviews of reviews and can reveal inconsistency. J Clin Epidemiol 2010;63:875–82. Dias S, Sutton AJ,Welton NJ, Ades AE. NICE DSU technical support document 3: heterogeneity: subgroups, meta-regression, bias and bias-adjustment. National Institute for Health and C…	NA
Zeppetella	2014	UK	Journal of Pain and Symptom Management	Health Care Sciences & Services	A network meta-analysis of the efficacy of opioid analgesics for the management of breakthrough cancer pain episodes.	2013-08-24	Industry-sponsored	Takeda Pharmaceuticals International GmbH.	Not reported	network meta-analysis	Yes	Lu G, Ades AE. Combination of direct and indirect evidence in mixed treatment comparisons. Stat Med 2004;23:3105e3124. Caldwell DM, Ades AE, Higgins JP. Simultaneous comparison of multiple treatments: combining direct and indirect evidence. BMJ 2005;331:897e900. Jansen JP, Fleurence R, Devine B, et al. Interpreting indirect treatment comparisons and network meta-analysis for health-care decision …	Updated and expanded literature search of previous systematic review(s)
Ziogas	2011	Greece	Clinical Therapeutics	Pharmacology & Pharmacy	A Network Meta-analysis of Randomized Controlled Trials of Induction Treatments in Acute Myeloid Leukemia in the Elderly	2011-05-18	Non-sponsored	NA	Systematic Review	network meta-analysis	Yes	Glenny AM, Altman DG, Song F, et al. Indirect comparisons of competing interventions. Health Technol Assess. 2005;9:1–134, iii–iv. Song F, Loke YK, Walsh T, et al. Methodological problems in the use of indirect comparisons for evaluating healthcare interventions: survey of published systematic reviews. BMJ. 2009;338:b1147.	NA
Owen	2010	UK	International Journal of Cardiology	Cardiac & Cardiovascular Systems	Antithrombotic treatment for the primary prevention of stroke in patients with non valvular atrial fibrillation: A reappraisal of the evidence and network meta analysis	2010-01-12	Funding source not reported	NA	Not reported	network meta-analysis	No	Not reported	Used literature database of previous systematic review(s)
Signorovitch	2015	USA	The British Journal of Dermatology	Dermatology	Comparative efficacy of biological treatments for moderate-to-severe psoriasis: a network meta-analysis adjusting for cross-trial differences in reference arm response	2015-01-21	Industry-sponsored	AbbVie	Systematic review	network meta-analysis	No	Lunn DJ, Thomas A, Best N, Spiegelhalter D. WinBUGS – a Bayesian modelling framework: concepts, structure, and extensibility. Stat Comput. 2000; 10:325–337.	NA
Mavranezouli	2013	UK	PharmacoEconomics	Health Care Sciences & Services	The Cost Effectiveness of Pharmacological Treatments for Generalized Anxiety Disorder	2013-03-20	Publicly-sponsored	National Institute for Health and Care Excellence (NICE)	Systematic review	network meta-analysis	No	Caldwell DM, Ades AE, Higgins JP. Simultaneous comparison of multiple treatments: combining direct and indirect evidence. BMJ. 2005;331(7521):897–900. Ades AE, Mavranezouli I, Dias S, et al. Network meta-analysis with competing risk outcomes. Value Health. 2010;13(8):976–83.	Updated literature search of previous systematic review(s)
Trinquart	2012	France	PLoS ONE	Multidisciplinary Sciences	Impact of Reporting Bias in Network Meta-Analysis of Antidepressant Placebo-Controlled Trials	2012-04-20	Publicly-sponsored	Grant support was from the French Ministry of Health Programme Hospitalier de Recherche Clinique National (PHRC 2011 MIN01-66) and European Union Seventh Framework Programme (FP7 – HEALTH.2011.4.1-2) under grant agreement nu 285453 (www.open-project.eu).	Not reported	network meta-analysis	No	Lu G, Ades AE (2004) Combination of direct and indirect evidence in mixed treatment comparisons. Stat Med 23: 3105–3124. Higgins JP, Whitehead A (1996) Borrowing strength from external trials in a meta-analysis. Stat Med 15: 2733–2749. Welton NJ, Caldwell DM, Adamopoulos E, Vedhara K (2009) Mixed treatment comparison meta-analysis of complex interventions: psychological interventions in coronary …	Used literature database of previous systematic review(s)
Vegter	2014	Netherlands	PLOS ONE	Multidisciplinary Sciences	A Network Meta-Analysis of the Relative Efficacy of Treatments for Actinic Keratosis of the Face or Scalp in Europe	2014-06-03	Industry-sponsored	Biofrontera, Germany	Systematic review	network meta-analysis	No	Salanti G, Ades a E, Ioannidis JP a (2011) Graphical methods and numerical summaries for presenting results from multiple-treatment meta-analysis: an overview and tutorial. J Clin Epidemiol 64: 163–171. Salanti G, Higgins JPT, Ades a E, Ioannidis JP a (2008) Evaluation of networks of randomized trials. Stat Methods Med Res 17: 279–301.	Used literature database of previous systematic review(s)
Chambers	2014	USA	THE AMERICAN JOURNAL OF MANAGED CARE	Health Care Sciences & Services	Potential Role of Network Meta-Analysis in Value-Based Insurance Design	2014-08-21	Publicly-sponsored	California Health Care Foundation	Systematic review	network meta-analysis	No	Lu G, Ades AE. 2004; Caldwell DM, et al 2005	Used literature database of previous systematic review(s)
Wehren	2004	USA	Current Medical Research and Opinion	Medicine, General & Internal	Putting evidence-based medicine into clinical practice: comparing anti-resorptive agents for the treatment of osteoporosis	2004-02-19	Funding source not reported	NA	Systematic review	adjusted indirect comparisons	No	Song F, Glenny A-M, Altman DG. Indirect comparison in evaluating relative efficacy illustrated by antimicrobial prophylaxis in colorectal surgery. Control Clin Trials 2000;21:488-97 Song F, Altman DG, Glenny A-M, Deeks JJ. Validity of indirect comparison for estimating efficacy of competing interventions: empirical evidence from published meta-analyses. Br Med J 2003;326:472-76	NA
Oh	2015	Republic of Korea	Psychiatry Investigation	Psychiatry	Simultaneous Comparison of Efficacy and Tolerability of Second-Generation Antipsychotics in Schizophrenia: Mixed-Treatment Comparison Analysis Based on Head-to-Head Trial Data	2014-10-01	Funding source not reported	NA	Overview of Reviews	mixed-treatment comparisons	No	Cipriani A, Barbui C, Rizzo C, Salanti G. What is a multiple treatments meta-analysis? Epidemiol Psychiatr Sci 2012;21:151-153. Tu YK, Faggion CM Jr. A primer on network meta-analysis for dental research. ISRN Dent 2012;2012:276520. Sobieraj DM, Cappelleri JC, Baker WL, Phung OJ, White CM, Coleman CI. Methods used to conduct and report Bayesian mixed treatment comparisons published in the medical…	Used literature database of previous systematic review(s)
Ashby	2014	UK	Health Technology Assessment	Health Care Sciences & Services	VenUS IV (Venous leg Ulcer Study IV) – compression hosiery compared with compression bandaging in the treatment of venous leg ulcers: a randomised controlled trial, mixed-treatment comparison and decision-analytic model	2014-09-01	Publicly-sponsored	National Institute for Health Research (NIHR) Health Technology Assessment programme	Systematic review	mixed-treatment comparisons	No	Lumley T. Network meta-analysis for indirect treatment comparisons. Stat Med 2002;21:2313–24. http://dx.doi.org/10.1002/sim.1201 Lu G, Ades A. Combination of direct and indirect evidence in mixed treatment comparisons. Stat Med 2004;23:3105–24. http://dx.doi.org/10.1002/sim.1875 Sutton A, Ades A, Cooper N, Abrams K. Use of indirect and mixed treatment comparisons for technology assessment. Pharma…	Used literature database of previous systematic review(s)
Blanchard	2011	France	Journal of Clinical Epidemiology	Health Care Sciences & Services	Mixed treatment comparison meta-analysis of altered fractionated radiotherapy and chemotherapy in head and neck cancer	2011-02-18	Publicly-sponsored	Association pour la Recherche sur le Cancer, Ligue Nationale Contre le Cancer, Programme Hospitalier de Recherche Clinique (no. IDF 95009 and 98083), and Sanofi-Aventis	Not reported	mixed-treatment comparisons	No	Lu G, Ades AE. Combination of direct and indirect evidence in mixed treatment comparisons. Stat Med 2004;23:3105e24. Lu G, Ades A. Assessing evidence inconsistency in mixed treatment comparisons. J Am Stat Assoc 2006;101:447e59. Smith TC, Spiegelhalter DJ, Thomas A. Bayesian approaches to random-effects meta-analysis: a comparative study. Stat Med 1995;14:2685e99. Spiegelhalter D, Best N, Carlin …	Used literature database of previous systematic review(s)
Delea	2013	USA	Current Oncology	Oncology	Cost-effectiveness of lapatinib plus letrozole in her2-positive, hormone receptor-positive metastatic breast cancer in Canada.	2013-10-01	Industry-sponsored	Glaxo-SmithKline (GSK)	Not reported	network meta-analysis	No	Not reported	Used literature database of previous systematic review(s)
Fountoulakis	2013	Greece	Annals of General Psychiatry	Psychiatry	No role for initial severity on the efficacy of antidepressants: results of a multi-meta-analysis	2013-08-13	Non-sponsored	NA	Not reported	network meta-analysis	No	Not reported	Used database of previous systematic review(s)
Hofmeyr	2008	South Africa	Best Practice & Research Clinical Obstetrics and Gynaecology	Obstetrics & Gynecology	Misoprostol for the prevention and treatment of postpartum haemorrhage	00:00:00	Publicly-sponsored	University of the Witwatersrand, University of Fort Hare, Eastern Cape Department of Health	Narrative Review	adjusted indirect comparisons	No	Not reported	Used database of previous systematic review(s)
Howell	2013	UK	The Journal of Thoracic and Cardiovascular Surgery	Cardiac & Cardiovascular Systems	Putting the record straight on aprotinin as safe and effective: results from a mixed treatment meta-analysis of trials of aprotinin.	2012-08-11	Non-sponsored	NA	Not reported	mixed-treatment comparisons	No	Lu G, Ades AE. Combination of direct and indirect evidence in mixed treatment comparisons. Stat Med. 2004;23:3105-24.	Used literature database of previous systematic review(s)
Phung	2011	USA	Chest	Critical Care Medicine	Dosing frequency of unfractionated heparin thromboprophylaxis: 1 A meta-analysis	2011-02-24	Non-sponsored	NA	Systematic Review	mixed-treatment comparisons	No	Lu G, Ades AE. Combination of direct and indirect evidence in mixed treatment comparisons. Stat Med 2004; 23:3105-3124. Salanti G, Higgins JP, Ades AE, et al. Evaluation of networks of randomized trials. Stat Methods Med Res 2008; 17:279-301. Caldwell DM, Welton NJ, Ades AE. Mixed treatment comparison analysis provides internally coherent treatment effect estimates based on overviews of reviews a…	Used literature database of previous systematic review(s)
Tudur Smith	2007	UK	Trials	Medicine, Research & Experimental	Multiple treatment comparisons in epilepsy monotherapy trials	2007-11-05	Publicly-sponsored	The MRC	Not reported	multiple treatment comparisons	No	Not reported	Used literature database of previous systematic review(s)
Sultana	2008	UK	BMC Cancer	Oncology	Gemcitabine based combination chemotherapy in advanced pancreatic cancer-indirect comparison.	2008-07-08	Publicly-sponsored	Cancer Research UK	Systematic Review	adjusted indirect comparisons	No	Song F, Glenny A-M, Altman D: Indirect comparison in evaluating relative efficacy illustrated by antimicrobial prophylaxis in colorectal surgery. Control Clin Trials 2000, 21(5):488-497. Bucher H, Guyatt G, Griffith L, Walter S: The results of direct and indirect treatment comparisons in meta-analysis of randomised controlled trials. J Clin Epidemiol 1997, 50(6):683-691.	Used literature database of previous systematic review(s)
van der Valk	2009	Netherlands	Journal of Clinical Epidemiology	Health Care Sciences & Services	A network meta-analysis combined direct and indirect comparisons between glaucoma drugs to rank effectiveness in lowering intraocular pressure.	2009-08-28	Non-sponsored	NA	Systematic Review	network meta-analysis	No	Caldwell DM, Ades AE, Higgins JP. Simultaneous comparison of multiple treatments: combining direct and indirect evidence. BMJ 2005;331:897e900. Lumley T. Network meta-analysis for indirect treatment comparisons. Stat Med 2002;21:2313e24	Used database of previous systematic review(s)

## Sheet: AMSTAR Score (n=438)
First Author	Year	Knowledge Synthesis Name	Q1. a priori design (AMSTAR)	Q2. duplicate screening and data extraction (AMSTAR)	Q3. Comprehensive literature search (AMSTAR)	Q4. Grey Literatute (AMSTAR)	Q5. List of includes / excludes (AMSTAR)	Q6. Study characteristics (AMSTAR)	Q7. Quality Appraisal (AMSTAR)	Q8. Quality of evidence incorporated in conclusions? (AMSTAR)	Q9. Appropriate pooling methods? (AMSTAR)	Q10. Publication bias assessed? (AMSTAR)	Q11. Conflist of interest (AMSTAR)	AMSTAR SCORE	Overall Quality
Naci	2013	Not reported	Yes	Yes	Yes	Yes	No	Yes	Unclear	NA	Yes	No	No	6	Moderate
Lin	2014	Systematic review	Unclear	Yes	Yes	Yes	No	Yes	Yes	Yes	Yes	No	Yes	8	Moderate
Valentin	2011	Not reported	Unclear	Unclear	No	Unclear	No	Yes	Unclear	NA	Yes	No	No	2	Low
Castellucci	2014	Systematic review	Yes	Yes	Yes	Yes	No	Yes	Yes	No	Yes	No	No	7	Moderate
Jansen	2009	Systematic review	Unclear	Unclear	No	Unclear	No	Yes	Unclear	NA	Yes	No	No	2	Low
Edwards	2015	Systematic review	Yes	Yes	Yes	Yes	Yes	Yes	Yes	No	Yes	No	Yes	9	High
Patel	2014	Systematic review	Unclear	Yes	Yes	Yes	No	Yes	No	No	Yes	No	No	5	Moderate
Biondi-Zoccai	2005	Not reported	Unclear	Unclear	Yes	Yes	No	Unclear	Unclear	NA	Yes	Yes	No	4	Moderate
Singh	2011	Overview of Reviews	Yes	Yes	Yes	Yes	Yes	Yes	Yes	Yes	Yes	No	No	9	High
Alberton	2012	Systematic review	Unclear	Yes	Yes	Yes	No	Yes	No	No	Yes	No	No	5	Moderate
Donahue	2012	Systematic review	Yes	Yes	Yes	Yes	Yes	Yes	Yes	Yes	Yes	Yes	Yes	11	High
Shamliyan	2013	Systematic review	Yes	Yes	Yes	Yes	Yes	Yes	Yes	Yes	Yes	Yes	Yes	11	High
Liu	2014	Systematic review	Unclear	Yes	Yes	Yes	No	Yes	Yes	No	Yes	Yes	No	7	Moderate
Thakkinstian	2012	Systematic review	Unclear	Yes	Yes	Yes	No	Yes	Unclear	NA	Yes	No	No	5	Moderate
Reinecke	2015	Not reported	Unclear	Yes	Yes	Yes	No	Yes	Yes	Yes	Yes	Yes	No	8	Moderate
Bangalore	2014	Not reported	Unclear	Yes	Yes	Yes	No	Yes	Yes	Yes	Yes	Yes	No	8	Moderate
Coleman	2008	Not reported	Unclear	Yes	Yes	Yes	No	Yes	Yes	Yes	Yes	No	No	7	Moderate
Leibovici-Weissman	2014	Systematic review	Yes	Yes	Yes	Yes	Yes	Yes	Yes	Yes	Yes	Yes	Yes	11	High
Messori	2014	Not reported	Unclear	Unclear	No	Unclear	No	No	Unclear	NA	Unclear	No	No	0	Low
Thorlund	2012	Not reported	Unclear	Yes	Yes	Yes	Yes	Yes	Yes	No	Yes	No	No	7	Moderate
Wilhelmus	2015	Systematic review	Yes	No	Yes	Yes	Yes	Yes	Yes	Yes	Yes	Yes	Yes	10	High
Zhou	2006	Not reported	Unclear	Unclear	No	Unclear	No	Yes	Unclear	NA	Yes	No	No	2	Low
Zintzaras	2014	Not reported	Unclear	Yes	Yes	Unclear	No	Yes	Unclear	NA	Yes	No	No	4	Moderate
Chan	2014	Systematic review	Unclear	Yes	Yes	Yes	No	Yes	Yes	Yes	Yes	No	No	7	Moderate
Katsanos	2014	Systematic review	Yes	Yes	Yes	Yes	No	Yes	Yes	Yes	Yes	Yes	No	9	High
Greco	2015	Not reported	Unclear	Yes	Yes	Yes	No	Yes	Yes	Yes	Yes	Yes	Yes	9	High
Ellis	2014	Systematic review	Unclear	Unclear	Yes	Unclear	No	Yes	No	No	Yes	No	No	3	Low
Messori	2014	Overview of Reviews	Unclear	Unclear	No	Unclear	No	No	Unclear	NA	Unclear	No	No	0	Low
Messori	2014	Overview of Reviews	Unclear	Unclear	No	Unclear	No	Unclear	Unclear	NA	Yes	Yes	No	2	Low
Galvan-Banqueri	2013	Systematic review	Unclear	Unclear	No	Unclear	No	Yes	Unclear	NA	Yes	No	No	2	Low
Singh	2009	Overview of Reviews	Yes	Yes	No	Yes	No	Yes	Yes	Yes	Yes	No	No	7	Moderate
Musini	2014	Systematic review	Yes	Yes	Yes	Yes	Yes	Yes	Yes	Yes	Yes	Yes	Yes	11	High
Mills	2014	Not reported	Unclear	Yes	Yes	Unclear	Yes	Yes	Yes	No	Yes	No	No	6	Moderate
Zhang	2014	Not reported	Unclear	Yes	Yes	Unclear	No	Yes	Yes	Yes	Yes	No	No	6	Moderate
Gresham	2014	Systematic review	Unclear	Unclear	Yes	Yes	No	Yes	Yes	Yes	Yes	No	No	6	Moderate
Costa	2011	Systematic review	Unclear	Yes	Yes	Unclear	No	Yes	Yes	No	Yes	No	No	5	Moderate
Brown	2013	Systematic review	Yes	Yes	Yes	Yes	Yes	Yes	Yes	Yes	Yes	No	Yes	10	High
Loveman	2015	Systematic review	Yes	Yes	Yes	Yes	Yes	Yes	Yes	Yes	Yes	No	Yes	10	High
Gao	2013	Systematic review	Unclear	Unclear	Yes	Unclear	No	Yes	Unclear	NA	Yes	No	No	3	Low
Palmerini	2013	Systematic review	Unclear	Unclear	Yes	Yes	No	Yes	Yes	No	Yes	Yes	No	6	Moderate
Naci	2013	Systematic review	Yes	Yes	Yes	Yes	No	Yes	No	Yes	Yes	No	No	7	Moderate
Lewis	2015	Systematic review	Yes	Yes	Yes	Yes	No	Yes	Yes	Yes	Yes	Yes	No	9	High
Loke	2014	Not reported	Yes	Yes	Yes	Unclear	Yes	Yes	Yes	Yes	Yes	No	No	8	Moderate
Lee	2015	Systematic review	Unclear	Yes	Yes	Yes	No	Yes	Yes	No	Yes	Yes	No	7	Moderate
Kotb	2015	Systematic review	Unclear	Yes	Yes	Unclear	No	Yes	Yes	Yes	Yes	No	No	6	Moderate
Craddy	2014	Systematic review	Yes	Yes	Yes	Yes	No	Yes	No	Yes	Yes	No	No	7	Moderate
Hazlewood	2015	Systematic review	Unclear	Yes	Yes	Yes	Yes	Yes	Yes	Yes	Yes	No	No	8	Moderate
Loymans	2014	Systematic review	Yes	Yes	No	Unclear	Yes	Yes	Yes	Yes	Yes	Yes	Yes	9	High
Nagayama	2014	Not reported	Yes	Unclear	Yes	Yes	No	Yes	Yes	No	Yes	No	No	6	Moderate
Wang	2014	Systematic review	Unclear	Unclear	No	Unclear	No	Yes	Yes	Yes	Unclear	No	No	3	Low
Bannuru	2015	Systematic review	Unclear	Yes	Yes	Yes	No	Yes	Yes	Yes	Yes	No	Yes	8	Moderate
Sobieraj	2015	Systematic review	Unclear	Yes	Yes	Unclear	No	Yes	Yes	No	Yes	No	No	5	Moderate
Baji	2014	Systematic review	Unclear	Unclear	Yes	Unclear	No	Yes	Yes	No	Yes	No	No	4	Moderate
Maman	2014	Systematic review	Unclear	Unclear	Yes	Yes	No	Yes	Yes	No	Yes	No	No	5	Moderate
Xiong	2014	Systematic review	Unclear	Yes	No	Unclear	No	Yes	Yes	Yes	Yes	Yes	No	6	Moderate
Singh	2014	Systematic review	Yes	Unclear	Yes	Yes	No	Yes	Yes	Yes	Yes	Yes	No	8	Moderate
Jansen	2014	Systematic review	Unclear	Unclear	No	Unclear	No	Yes	No	Yes	Yes	No	No	3	Low
Oba	2014	Systematic review	Unclear	Unclear	Yes	Yes	No	Yes	Yes	Yes	Yes	No	No	6	Moderate
Oba	2015	Systematic review	Unclear	Unclear	Yes	Yes	No	Yes	Yes	Yes	Yes	No	No	6	Moderate
Wiens	2013	Systematic review	Unclear	Yes	Yes	Yes	No	Yes	Yes	Yes	Yes	No	No	7	Moderate
Singh	2015	Systematic review	Yes	Yes	Yes	Yes	No	Yes	Yes	Yes	Yes	Yes	Yes	10	High
Tadrous	2014	Systematic review	Unclear	Yes	No	Unclear	No	Yes	Unclear	NA	Yes	No	No	3	Low
Phan	2014	Systematic review	Unclear	Unclear	Yes	Yes	No	Yes	Unclear	NA	Yes	No	No	4	Moderate
Johnston	2014	Systematic review	Yes	Yes	Yes	Yes	No	Yes	No	Yes	Yes	Yes	No	8	Moderate
Davies	2006	Systematic review	Yes	Yes	Yes	Yes	No	Yes	Yes	Yes	Yes	Yes	Yes	10	High
Gomez-Outes	2012	Systematic review	Unclear	Yes	Yes	Yes	No	Yes	Yes	Yes	Yes	Yes	Yes	9	High
Dai	2014	Not reported	Unclear	Yes	Yes	Unclear	No	Yes	Yes	No	Yes	No	No	5	Moderate
Meissner	2013	Systematic review	Unclear	Yes	No	Unclear	No	Yes	No	No	Yes	No	No	3	Low
Naci	2013	Systematic review	Yes	Yes	Yes	Yes	No	Yes	Unclear	NA	Yes	No	No	6	Moderate
Selph	2011	Systematic review	Unclear	Yes	Yes	Yes	Unclear	No	Yes	Yes	Yes	No	No	6	Moderate
Smith	2011	Systematic review	Unclear	Yes	Yes	Yes	Unclear	No	Yes	Yes	Yes	No	No	6	Moderate
Caldeira	2014	Systematic review	Unclear	Yes	No	No	No	Yes	Yes	No	Yes	No	No	4	Moderate
Dai	2014	Systematic review	Unclear	Yes	Yes	Yes	No	Yes	Yes	Yes	Yes	Yes	No	8	Moderate
Graudal	2014	Systematic review	Yes	Yes	Yes	Yes	No	Yes	Yes	Yes	Yes	Yes	Yes	10	High
Kunitomi	2015	Not reported	Unclear	Yes	No	Unclear	No	Yes	No	Yes	Yes	No	No	4	Moderate
Sun	2015	Systematic review	Unclear	Yes	Yes	Yes	No	Yes	Yes	No	Yes	Yes	0	7	Moderate
Sun	2015	Systematic review	Unclear	Yes	Yes	Yes	No	Yes	Yes	No	Yes	Yes	No	7	Moderate
Skoetz	2013	Systematic review	Unclear	Yes	Yes	Yes	No	Yes	Yes	No	Yes	No	No	6	Moderate
Loveman	2014	Systematic review	Yes	Yes	Yes	Unclear	No	Yes	Yes	Yes	Yes	No	Yes	8	Moderate
Wang	2014	Systematic review	Unclear	Yes	Yes	Yes	No	Yes	Yes	Yes	Yes	Yes	No	8	Moderate
Devine	2011	Not reported	Unclear	Unclear	Yes	Yes	No	Yes	Yes	No	Yes	No	No	5	Moderate
Sun	2015	Systematic review	Unclear	Unclear	Yes	Yes	No	Yes	No	No	Yes	Yes	No	5	Moderate
Vestergaard	2007	Systematic review	Unclear	Yes	Yes	Yes	Yes	Yes	Yes	No	Yes	Yes	No	8	Moderate
Kriston	2014	Systematic review	Yes	Yes	Yes	Yes	No	Yes	Yes	Yes	Yes	Yes	No	9	High
Linde	2015	Systematic review	Yes	Yes	Yes	Yes	No	Yes	Yes	Yes	Yes	Yes	No	9	High
Schmid	2015	Systematic review	Unclear	Unclear	Yes	Unclear	No	Yes	Yes	No	Yes	No	No	4	Moderate
Buser	2012	Systematic review	Unclear	Unclear	Yes	Yes	No	Yes	Unclear	NA	Yes	No	No	4	Moderate
Gupta	2014	Systematic review	Unclear	Unclear	Yes	Yes	No	Yes	Unclear	NA	Yes	No	No	4	Moderate
Hutchinson	2014	Systematic review	Yes	Yes	Yes	Yes	No	Yes	Yes	No	Yes	No	No	7	Moderate
Li	2014	Systematic review	Unclear	Yes	Yes	No	No	Yes	Yes	Yes	Yes	No	No	6	Moderate
Kotze	2009	Systematic review	Unclear	Unclear	Yes	Unclear	No	Yes	Unclear	NA	Yes	No	No	3	Low
Hansen	2008	Systematic review	Unclear	Unclear	Yes	Yes	No	Yes	Yes	No	Yes	Yes	No	6	Moderate
Baji	2014	Systematic review	Unclear	Unclear	Yes	Unclear	No	Yes	Yes	No	Yes	No	No	4	Moderate
Schmitt	2014	Systematic review	Unclear	Yes	No	Unclear	No	Yes	Yes	Yes	Yes	No	Yes	6	Moderate
Yang	2014	Systematic review	Unclear	Unclear	Yes	Yes	No	Yes	Yes	Yes	Yes	Unclear	No	6	Moderate
Datto	2013	Systematic review	Yes	Yes	Yes	Yes	No	Yes	No	Yes	Yes	No	No	7	Moderate
Zhu	2014	Systematic review	Unclear	Yes	No	Unclear	No	Yes	Yes	Yes	Yes	No	No	5	Moderate
Danchin	2011	Not reported	Unclear	Unclear	Yes	Yes	No	No	Unclear	NA	Yes	No	No	3	Low
Regnier	2014	Systematic review	Unclear	Yes	Yes	Yes	Yes	Unclear	Yes	Yes	Yes	No	No	7	Moderate
Myers	2014	Systematic review	Unclear	Yes	Yes	Yes	No	Yes	Yes	Yes	Yes	Yes	No	8	Moderate
Stam	2012	Systematic review	Unclear	Unclear	No	No	Yes	Yes	Unclear	NA	Yes	No	No	3	Low
Pichenot	2011	Systematic review	Unclear	Yes	Yes	Yes	No	Yes	Unclear	NA	Yes	No	No	5	Moderate
Rashiq	2013	Systematic review	Yes	Yes	Yes	Yes	No	Yes	Yes	Yes	Yes	Yes	No	9	High
Zeng	2015	Systematic review	Unclear	Unclear	Yes	Yes	No	Yes	Yes	Yes	Yes	Yes	No	7	Moderate
Palmer	2014	Systematic review	Yes	Yes	Yes	Yes	Yes	Yes	Yes	Yes	Yes	Yes	Yes	11	High
Rollins	2014	Not reported	Unclear	Unclear	Yes	Unclear	No	Yes	Yes	No	Yes	No	No	4	Moderate
Stowe	2010	Overview of Reviews	Yes	Yes	Yes	Yes	Yes	Yes	Unclear	NA	Yes	No	Yes	8	Moderate
Messori	2015	Systematic review	Yes	Unclear	Yes	Yes	No	Unclear	Yes	No	Yes	Yes	No	6	Moderate
Rochwerg	2014	Systematic review	Yes	Yes	Yes	Unclear	No	Yes	Yes	No	Yes	No	Yes	7	Moderate
Dal Molin	2014	Systematic review	Unclear	Yes	Yes	No	No	Yes	No	Yes	Yes	No	No	5	Moderate
Sun	2015	Systematic review	Unclear	Yes	Yes	Yes	No	Yes	Yes	Yes	Yes	No	No	7	Moderate
Ziakas	2014	Systematic review	Unclear	Unclear	Yes	Yes	No	Yes	Yes	Yes	Yes	No	No	6	Moderate
Sun	2012	Not reported	Unclear	Yes	Yes	Yes	No	Yes	Yes	No	Yes	No	No	6	Moderate
Wang	2015	Systematic review	Unclear	Unclear	Yes	No	No	Unclear	Unclear	NA	Yes	No	No	2	Low
Thakur	2015	Systematic review	Unclear	Yes	Yes	Yes	No	No	No	Yes	Unclear	No	No	4	Moderate
Mealing	2014	Systematic review	Unclear	Yes	Yes	Yes	No	Yes	Yes	No	Yes	No	No	6	Moderate
Kunitomi	2014	Systematic review	Unclear	Yes	No	Unclear	No	Yes	No	Yes	Unclear	No	No	3	Low
Galván-Banqueri	2015	Systematic review	Unclear	Yes	Yes	Yes	No	Yes	Yes	No	Unclear	No	No	5	Moderate
Laporte	2014	Systematic review	Unclear	Yes	Yes	Yes	No	Yes	Yes	Yes	Unclear	No	No	6	Moderate
Shu	2013	Systematic review	Unclear	Yes	Yes	Unclear	No	Yes	No	No	Unclear	No	No	3	Low
Ellis	2014	Systematic review	Unclear	Unclear	Yes	Unclear	No	Yes	Unclear	NA	Yes	No	No	3	Low
Gallego-Galisteo	2012	Systematic review	Unclear	Unclear	No	Unclear	No	Yes	Unclear	NA	Unclear	No	No	1	Low
Mantha	2015	Not reported	Unclear	Unclear	Yes	Yes	No	Yes	No	No	Yes	No	No	4	Moderate
Moore	2005	Systematic review	Unclear	Unclear	No	Unclear	No	Yes	No	Yes	Unclear	No	No	2	Low
Fournier	2014	Systematic review	Unclear	Unclear	Yes	Yes	No	Yes	No	No	Yes	No	No	4	Moderate
Wu	2013	Systematic review	Unclear	Yes	Yes	No	No	Yes	Yes	Yes	Yes	No	No	6	Moderate
Bergman	2010	Systematic review	Unclear	Yes	No	No	No	Yes	Unclear	NA	Yes	No	No	3	Low
Zagmutt	2012	Systematic review	Unclear	Unclear	Yes	Yes	No	Unclear	Unclear	NA	Yes	No	No	3	Low
Guyot	2012	Systematic review	Unclear	Yes	Yes	Yes	No	Yes	Unclear	NA	Yes	No	No	5	Moderate
Kang	2014	Systematic review	Unclear	Yes	Yes	Unclear	No	Yes	Yes	Yes	Yes	No	No	6	Moderate
Naci	2014	Systematic review	Yes	Yes	Yes	Unclear	No	No	No	Yes	Yes	No	Yes	6	Moderate
Gerger	2014	Not reported	Unclear	Yes	Yes	Unclear	No	Yes	Yes	Yes	Yes	Yes	No	7	Moderate
Mills	2014	Systematic review	Yes	Yes	Yes	Yes	Yes	Yes	Unclear	NA	Yes	No	No	7	Moderate
Haspinger	2015	Systematic review	Unclear	Yes	Yes	Yes	No	Yes	Yes	No	Yes	No	No	6	Moderate
Alfirevic	2015	Systematic review	Yes	Yes	Yes	Yes	Yes	Yes	Yes	Yes	Yes	No	Yes	10	High
Schoenberg	2013	Systematic review	Yes	Unclear	Yes	Yes	No	Yes	Yes	Yes	Yes	No	No	7	Moderate
Kew	2014	Systematic review	Yes	No	Yes	Yes	Yes	Yes	Yes	Yes	Yes	No	Yes	9	High
Chen	2014	Systematic review	Yes	Unclear	Yes	Yes	No	Yes	Yes	Yes	Yes	Yes	No	8	Moderate
Wang	2015	Systematic review	Unclear	Yes	Yes	Unclear	Yes	Yes	Yes	No	Yes	No	No	6	Moderate
Brophy	2005	Systematic review	Unclear	Unclear	No	Unclear	No	No	Unclear	NA	No	No	No	0	Low
Carter	2014	Systematic review	Yes	Yes	Yes	Unclear	Unclear	Yes	Yes	No	Yes	Yes	No	7	Moderate
Piccolo	2014	Not reported	Unclear	Unclear	Yes	Yes	No	Yes	Yes	No	Yes	No	No	5	Moderate
Hüttner	2015	Systematic review	Unclear	Yes	Yes	Yes	No	Yes	Yes	Yes	Yes	No	No	7	Moderate
Djavan	1999	Not reported	Unclear	Unclear	No	No	No	Unclear	Unclear	NA	Unclear	No	No	0	Low
Gurusamy	2011	Systematic review	Yes	Yes	Yes	Yes	Yes	Yes	Yes	Yes	Yes	Yes	Yes	11	High
Dakin	2010	Systematic review	Yes	Unclear	Yes	Yes	No	Unclear	Unclear	NA	Yes	No	No	4	Moderate
Sun	2014	Systematic review	Unclear	Unclear	Yes	Yes	No	Yes	Yes	No	Yes	No	No	5	Moderate
Turkstra	2011	Systematic review	Unclear	Unclear	Yes	Unclear	No	Yes	No	No	Yes	No	No	3	Low
Desai	2012	Systematic review	Unclear	Yes	Yes	Yes	No	Yes	No	No	Yes	Yes	No	6	Moderate
Oba	2014	Systematic review	Unclear	Unclear	Yes	Yes	No	Yes	Yes	No	Yes	No	No	5	Moderate
Hua	2012	Systematic review	Unclear	Unclear	No	Unclear	No	Yes	Yes	Yes	Unclear	Yes	No	4	Moderate
Biondi-Zoccai	2014	Systematic review	Yes	Unclear	Yes	Yes	No	Yes	Yes	Yes	Yes	Yes	No	8	Moderate
Liang	2014	Not reported	Unclear	Unclear	Yes	Yes	No	Yes	No	No	Yes	No	No	4	Moderate
Xiao	2015	Systematic review	Unclear	Unclear	Yes	Unclear	No	Yes	Yes	No	Yes	Yes	No	5	Moderate
Zhu	2015	Systematic review	Yes	Yes	No	Unclear	Yes	Yes	Yes	No	Yes	Yes	No	7	Moderate
Gupta	2014	Systematic review	Unclear	Unclear	No	Yes	No	Yes	No	No	Yes	No	No	3	Low
Yildiz	2015	Not reported	Unclear	Unclear	Yes	Yes	No	Yes	Unclear	No	Yes	Yes	Yes	6	Moderate
Peruzzi	2015	Systematic review	Unclear	Yes	No	Unclear	No	Yes	Yes	No	Yes	Yes	No	5	Moderate
Yang	2014	Systematic review	Unclear	Yes	Yes	Unclear	No	Yes	Yes	Yes	Yes	Yes	No	7	Moderate
Zhang	2013	Not reported	Unclear	Unclear	Yes	Unclear	No	Unclear	No	No	Yes	No	No	2	Low
Nelson	2014	Systematic review	Unclear	Yes	Yes	Yes	No	Yes	No	No	Yes	Yes	No	6	Moderate
Zaccara	2013	Systematic review	Unclear	Unclear	No	Yes	No	Yes	No	Yes	Yes	No	No	4	Moderate
Chatterjee	2013	Systematic review	Yes	Yes	Yes	Yes	No	Yes	Yes	No	Yes	Yes	No	8	Moderate
Thorlund	2014	Systematic review	Yes	Yes	Yes	Unclear	No	Yes	Unclear	NA	Yes	No	No	5	Moderate
Stynes	2015	Systematic review	Unclear	Unclear	Yes	Yes	No	Yes	Unclear	NA	Yes	No	No	4	Moderate
Roskell	2014	Systematic review	Yes	Yes	Yes	Yes	No	Yes	Yes	No	Yes	No	No	7	Moderate
Le Cleach	2014	Systematic review	Yes	Yes	Yes	Yes	Yes	Yes	Yes	Yes	Yes	Yes	Yes	11	High
Bangalore	2014	Not reported	Unclear	Yes	Yes	Yes	No	Yes	Yes	Yes	Yes	Yes	No	8	Moderate
Bangalore	2013	Systematic review	Unclear	Yes	Yes	Yes	No	Yes	Yes	Yes	Yes	Yes	No	8	Moderate
Chou	2008	Not reported	Unclear	Unclear	Yes	Yes	Yes	Yes	Yes	Yes	Yes	Yes	No	8	Moderate
Griebeler	2014	Systematic review	Yes	Unclear	Yes	Unclear	No	Unclear	No	Yes	Yes	Yes	No	5	Moderate
Dong	2014	Systematic review	Unclear	Yes	Yes	Yes	No	No	No	Yes	Yes	Yes	No	6	Moderate
Kwak	2013	Systematic review	Unclear	Unclear	Yes	Unclear	No	No	No	Yes	Yes	Yes	No	4	Moderate
Chen	2015	Systematic review	Yes	Unclear	Yes	Unclear	No	Unclear	Unclear	NA	Yes	No	No	3	Low
Dumville	2013	Systematic review	Yes	Yes	Yes	Yes	Yes	Yes	Yes	Yes	Yes	No	No	9	High
Stevens	2015	Systematic review	Unclear	Yes	Yes	Unclear	No	Yes	Yes	Yes	Yes	Yes	No	7	Moderate
Jalota	2011	Systematic review	Yes	Yes	Yes	Yes	Yes	Yes	Yes	Yes	Yes	Yes	No	10	High
Maratea	2011	Not reported	Unclear	Unclear	No	Unclear	No	No	Unclear	NA	Unclear	No	No	0	Low
Shamliyan	2013	Systematic review	Unclear	Yes	Yes	Yes	No	No	Unclear	Yes	Yes	No	No	5	Moderate
Lin	2014	Systematic review	Unclear	Yes	Yes	Unclear	No	Yes	Yes	Yes	Yes	Yes	No	7	Moderate
Cope	2013	Not reported	Unclear	Unclear	Yes	Yes	No	Yes	Unclear	NA	Unclear	No	No	3	Low
Wertli	2014	Systematic review	Unclear	Unclear	Yes	Yes	No	Yes	Yes	No	Yes	No	No	5	Moderate
van Walsem	2015	Systematic review	Unclear	Unclear	No	Unclear	No	Yes	Yes	Yes	Yes	No	No	4	Moderate
Kwok	2013	Systematic review	Unclear	Yes	Yes	Unclear	No	Yes	Yes	No	Yes	No	No	5	Moderate
Cucherat	2014	Systematic review	Yes	Unclear	No	Unclear	No	Yes	No	Unclear	Yes	Yes	No	4	Moderate
Llorca	2014	Systematic review	Unclear	Unclear	Yes	Yes	No	Yes	Unclear	NA	Yes	No	No	4	Moderate
Hopkins	2011	Systematic review	Unclear	Yes	Yes	Unclear	No	Yes	Unclear	NA	Yes	No	No	4	Moderate
Pandor	2013	Systematic review	Yes	Yes	Yes	Unclear	No	Yes	Yes	Yes	Yes	No	No	7	Moderate
Windecker	2014	Not reported	Unclear	Yes	Yes	Unclear	No	Yes	Yes	No	Yes	Yes	No	6	Moderate
Klemp	2011	Not reported	Unclear	Unclear	No	Unclear	No	Yes	Unclear	NA	Unclear	No	No	1	Low
Gonzalez-Vacarezza	2014	Systematic review	Unclear	Yes	Yes	Yes	No	Yes	Unclear	NA	Yes	No	No	5	Moderate
Navarese	2013	Systematic review	Unclear	Unclear	Yes	Yes	No	Yes	Yes	Yes	Yes	Yes	No	7	Moderate
Bulluck	2015	Not reported	Yes	Yes	Yes	Yes	No	Yes	Yes	Yes	Yes	Yes	No	9	High
Benedetto	2015	Systematic review	Unclear	Yes	No	Unclear	No	Yes	Yes	No	Yes	No	No	4	Moderate
Price	2014	Systematic review	Unclear	Yes	Yes	No	No	Yes	Yes	No	Unclear	No	No	4	Moderate
Bangalore	2012	Not reported	Unclear	Yes	Yes	Yes	No	Yes	Yes	Yes	Yes	No	Yes	8	Moderate
Strassmann	2009	Systematic review	Unclear	Yes	Yes	Unclear	No	Yes	Yes	Yes	Unclear	No	No	5	Moderate
Shams	2013	Systematic review	Unclear	Yes	Yes	Unclear	No	Yes	Yes	Yes	Yes	Yes	Yes	8	Moderate
Dranitsaris	2014	Systematic review	Unclear	Unclear	No	Unclear	No	Yes	Unclear	NA	Yes	Yes	No	3	Low
Huai	2015	Not reported	Unclear	Yes	Yes	Yes	No	Yes	Yes	No	Yes	Yes	No	7	Moderate
Roskell	2014	Systematic review	Yes	Yes	Yes	Yes	No	Yes	Yes	No	Yes	No	No	7	Moderate
Wang	2015	Systematic review	Unclear	Yes	Yes	Yes	No	Yes	Yes	Yes	Yes	No	No	7	Moderate
Cui	2014	Systematic review	Unclear	Yes	Yes	Unclear	No	Yes	Yes	No	Yes	Yes	No	6	Moderate
Faggion	2014	Systematic review	Unclear	Yes	Yes	Yes	Yes	Yes	Yes	Yes	Yes	Yes	Yes	10	High
Snedecor	2014	Systematic review	Yes	Yes	Yes	Yes	No	Yes	Yes	No	Yes	Yes	No	8	Moderate
Bow	2015	Systematic review	Unclear	Unclear	Yes	Yes	No	Yes	Unclear	NA	Yes	No	No	4	Moderate
Gray	2012	Systematic review	Yes	Unclear	Yes	Yes	Yes	Yes	Yes	Yes	Yes	Yes	No	9	High
Dumville	2012	Systematic review	Yes	Yes	Yes	Yes	No	Yes	Yes	Yes	Yes	No	Yes	9	High
Orme	2014	Systematic review	Yes	Unclear	Yes	Yes	Yes	Yes	Yes	No	Yes	No	No	7	Moderate
Cameron	2014	Systematic review	Yes	Unclear	Yes	Yes	Yes	Yes	No	No	Yes	No	No	6	Moderate
Riemsma	2011	Systematic review	Yes	Yes	Yes	Yes	No	Yes	Yes	Yes	Yes	No	Yes	9	High
Wiebe	2011	Systematic review	Unclear	Yes	Yes	No	No	Yes	Yes	Yes	Yes	Yes	Yes	8	Moderate
Moja	2015	Systematic review	Yes	Unclear	Yes	Yes	No	Yes	Yes	Yes	Yes	Yes	No	8	Moderate
Zhu	2015	Systematic review	Unclear	Yes	Yes	No	No	Yes	Yes	No	Yes	Yes	No	6	Moderate
Stidham	2014	Systematic review	Unclear	Yes	Yes	No	No	Yes	Yes	No	Yes	Yes	No	6	Moderate
Stidham	2014	Systematic review	Unclear	Yes	Yes	No	No	Yes	Yes	No	Yes	Yes	No	6	Moderate
Edwards	2009	Systematic review	Unclear	Unclear	No	Unclear	No	Yes	No	Unclear	Yes	No	No	2	Low
Maxwell	2015	Systematic review	Yes	Yes	Yes	Yes	Yes	Yes	Yes	Yes	Yes	Yes	Yes	11	High
Edwards	2009	Systematic review	Yes	Unclear	No	Unclear	No	Unclear	No	No	Yes	No	No	2	Low
Caruba	2014	Not reported	Unclear	Unclear	Yes	Yes	Yes	Yes	Yes	No	Yes	No	No	6	Moderate
Stagg	2014	Systematic review	Yes	Yes	Yes	Yes	Yes	Yes	Yes	Yes	Yes	Yes	No	10	High
Dong	2015	Systematic review	Unclear	Yes	No	Unclear	No	Yes	Yes	Yes	Yes	No	No	5	Moderate
Furukawa	2014	Systematic review	Unclear	Yes	Yes	Yes	No	Yes	No	Yes	Yes	Yes	No	7	Moderate
Leaviss	2014	Systematic review	Yes	Yes	Yes	Yes	Yes	Yes	Yes	Yes	Yes	No	No	9	High
Wang	2014	Not reported	Unclear	Yes	Yes	Yes	No	Yes	No	Yes	No	No	No	5	Moderate
Naudet	2013	Not reported	Unclear	No	Yes	Yes	No	Unclear	Yes	Yes	Yes	Yes	Yes	7	Moderate
Abdullah	2008	Not reported	Unclear	Unclear	No	No	No	Yes	Yes	No	Yes	Yes	Yes	5	Moderate
Akshintala	2013	Systematic Review	Unclear	Yes	Yes	Unclear	No	Yes	Yes	No	Yes	No	Yes	6	Moderate
Anothaisintawee	2011	Systematic Review	Unclear	Yes	Yes	Unclear	No	Unclear	Yes	Yes	Yes	Yes	No	6	Moderate
Ara	2009	Systematic Review	Yes	No	Yes	Unclear	Yes	Yes	Yes	Yes	Unclear	No	No	6	Moderate
Ara	2012	Systematic Review	Yes	No	Yes	Yes	Yes	Yes	Yes	Yes	Yes	Yes	No	9	High
Asseburg	2012	Systematic Review	Unclear	Unclear	Yes	Yes	No	Unclear	Unclear	NA	Unclear	No	No	2	Low
Assiri	2013	Not reported	Yes	Unclear	Yes	Unclear	No	Yes	No	No	Yes	No	No	4	Moderate
Baker	2009	Not reported	Unclear	Unclear	Yes	Unclear	No	Unclear	Yes	Yes	Yes	No	No	4	Moderate
Baker	2012	Systematic Review	Yes	Yes	Yes	No	No	Unclear	Yes	Yes	Yes	Yes	No	7	Moderate
Baldwin	2011	Systematic Review	Yes	No	Yes	No	No	Unclear	Unclear	NA	Unclear	Yes	No	3	Low
Bally	2012	Systematic Review	Yes	Yes	Yes	Yes	Yes	Yes	Yes	Yes	Yes	Yes	Yes	11	High
Bangalore	2010	Not reported	Unclear	Yes	Yes	Yes	No	Yes	Yes	Yes	Yes	Yes	No	8	Moderate
Bangalore	2012	Not reported	Unclear	Yes	Yes	Yes	No	Yes	Yes	Yes	Yes	No	No	7	Moderate
Bangalore	2013	Not reported	Unclear	Yes	Yes	Yes	No	Yes	Yes	Yes	Yes	Yes	No	8	Moderate
Bansback	2009	Systematic Review	Unclear	Yes	Yes	Yes	No	Yes	Yes	Yes	Yes	No	No	7	Moderate
Barth	2013	Not reported	Yes	Unclear	Yes	Yes	No	Yes	Yes	Yes	Yes	Yes	No	8	Moderate
Bekkering	2011	Systematic Review	Yes	Yes	Yes	Yes	No	Yes	No	Yes	Yes	No	Yes	8	Moderate
Berner	2006	Not reported	Unclear	Yes	Yes	Yes	No	Yes	Yes	No	Yes	Yes	No	7	Moderate
Biondi-Zoccai	2013	Systematic Review	Yes	Yes	Yes	Yes	No	Yes	Yes	No	Yes	Yes	No	8	Moderate
Bodalia	2013	Systematic Review	Unclear	Yes	Yes	Unclear	No	Yes	Unclear	NA	Yes	Yes	No	5	Moderate
Bottomley	2011	Systematic Review	Unclear	Yes	Yes	Yes	Yes	Yes	Yes	Yes	Yes	Yes	No	9	High
Braun	2013	Not reported	Unclear	Unclear	No	Unclear	Yes	Yes	Yes	Yes	Yes	Yes	No	6	Moderate
Brown	2006	Systematic Review	Yes	Yes	Yes	Yes	Yes	Yes	Yes	Yes	Yes	Yes	Yes	11	High
Buscemi	2007	Systematic Review	Unclear	Yes	Yes	Yes	No	Yes	Yes	Yes	Yes	Yes	Yes	9	High
Buti	2013	Systematic Review	Unclear	Yes	Yes	Unclear	Yes	Unclear	Yes	Yes	Yes	No	No	6	Moderate
Cahill	2013	Overview of reviews	Yes	Yes	No	No	Yes	Yes	Yes	Yes	Unclear	No	Yes	7	Moderate
Caroll	2013	Systematic Review	Yes	Yes	Yes	Yes	Yes	Yes	Yes	Yes	Unclear	No	No	8	Moderate
Castellucci	2013	Systematic Review	Yes	Yes	Yes	Unclear	No	Yes	Yes	No	Yes	No	No	6	Moderate
Cawston	2013	Systematic Review	Unclear	Yes	Yes	Yes	No	Yes	Yes	Yes	Yes	Yes	No	8	Moderate
Chang	2012	Systematic Review	Unclear	Yes	Yes	Yes	No	Unclear	No	Yes	Yes	No	No	5	Moderate
Chatterjee	2013	Systematic Review	Unclear	Yes	Yes	Yes	No	Yes	Yes	No	Yes	Yes	No	7	Moderate
Chen	2012	Systematic Review	Yes	Yes	Yes	Yes	Yes	Yes	Yes	Yes	Yes	Yes	No	10	High
Chilton	2014	Systematic Review	Unclear	No	No	Unclear	No	Yes	Yes	Yes	Yes	Yes	No	5	Moderate
Choy	2011	Systematic Review	Unclear	Yes	Yes	Yes	No	Yes	No	Yes	Unclear	No	No	5	Moderate
Cipriani	2009	Systematic Review	Yes	Yes	No	Yes	No	Yes	No	Yes	Yes	No	Yes	7	Moderate
Cipriani	2011	Systematic Review	Yes	Yes	Yes	Yes	No	Yes	Yes	Unclear	Yes	No	No	7	Moderate
Cohen	2012	Systematic Review	Unclear	Yes	Yes	Yes	No	Unclear	Unclear	NA	Yes	No	No	4	Moderate
Cooper	2006	Systematic Review	Unclear	Unclear	No	Unclear	No	Yes	Unclear	NA	Unclear	Yes	No	2	Low
Cooper	2011	Systematic Review	Unclear	Yes	Yes	Yes	No	Unclear	Yes	Yes	Yes	No	No	6	Moderate
Cooper	2013	Not reported	Yes	Unclear	Yes	Yes	Yes	Unclear	Unclear	NA	Unclear	No	No	4	Moderate
Cope	2011	Systematic Review	Unclear	Unclear	Yes	Yes	No	Yes	Unclear	NA	Yes	No	No	4	Moderate
Cope	2012	Systematic Review	Unclear	Unclear	No	Unclear	No	Yes	Unclear	NA	Yes	No	No	2	Low
Cope	2013	Systematic Review	Unclear	Unclear	Yes	Yes	No	Unclear	Unclear	NA	Yes	No	No	3	Low
Corbett	2013	Systematic Review	Yes	Yes	Yes	Yes	No	Yes	Yes	Yes	Yes	Yes	No	9	High
Dakin	2011	Systematic Review	Unclear	Yes	No	Unclear	No	Unclear	Unclear	NA	Yes	No	No	2	Low
Daniels	2012	Systematic Review	Yes	Yes	Yes	Yes	No	Unclear	Unclear	NA	Yes	No	No	5	Moderate
Del Santo	2011	Not reported	Unclear	Unclear	No	Unclear	No	Unclear	Unclear	NA	Yes	No	No	1	Low
Delahoy	2010	Systematic Review	Unclear	Unclear	No	Unclear	No	Yes	Unclear	NA	Unclear	No	Yes	2	Low
Dequen	2012	Systematic Review	Unclear	Unclear	Yes	Yes	No	Yes	Unclear	NA	Unclear	No	No	3	Low
Desamericq	2014	Not reported	Unclear	Unclear	Yes	Unclear	No	Yes	Unclear	NA	Yes	Yes	No	4	Moderate
Dogliotti	2014	Systematic Review	Yes	Unclear	Yes	Unclear	No	Yes	No	Yes	Yes	No	No	5	Moderate
Dong	2013	Systematic Review	Yes	Yes	Yes	Yes	No	Yes	Yes	No	Yes	Yes	No	8	Moderate
Dooley	2014	Systematic Review	Unclear	Yes	Yes	Unclear	No	Yes	Yes	No	Yes	Yes	No	6	Moderate
Dunkley	2012	Systematic Review	Unclear	Yes	Yes	Unclear	No	Yes	Yes	Yes	Yes	Yes	No	7	Moderate
Eckert	2006	Systematic Review	Unclear	Yes	Yes	Yes	No	Yes	Unclear	NA	Unclear	Yes	No	5	Moderate
Edwards	2009	Systematic Review	Yes	Yes	Unclear	Unclear	No	Unclear	No	No	Yes	No	No	3	Low
Eisenberg	2008	Not reported	Unclear	Unclear	Yes	Yes	No	Yes	No	NA	Yes	No	No	4	Moderate
Elliot	2007	Systematic Review	Unclear	Unclear	Yes	Unclear	No	Unclear	Unclear	NA	Yes	No	No	2	Low
Fang	2013	Systematic Review	Unclear	Yes	Yes	Yes	No	Yes	Yes	Yes	Yes	Yes	No	8	Moderate
Filippini	2013	Systematic Review	Yes	Yes	Yes	Yes	Yes	Yes	Yes	Yes	Yes	Yes	Yes	11	High
Fox	2012	Systematic Review	Yes	Yes	Yes	Yes	No	Yes	Yes	No	Yes	Yes	Yes	9	High
Freemantle	2011	Systematic Review	Unclear	Yes	Yes	Yes	No	Yes	Yes	No	Unclear	No	No	5	Moderate
Freemantle	2011	Systematic Review	Unclear	Yes	Yes	Yes	No	Yes	Yes	No	Yes	No	No	6	Moderate
Freemantle	2013	Systematic Review	Unclear	Unclear	No	Unclear	No	Yes	Yes	No	Yes	No	No	3	Low
Fretheim	2012	Systematic Review	Yes	Yes	Yes	Unclear	Yes	Yes	No	Yes	No	No	No	6	Moderate
Gafter-Gvili	2005	Systematic Review	Yes	Yes	Yes	Unclear	Yes	Yes	Yes	Yes	Yes	Yes	No	9	High
Gagne	2013	Systematic Review	Unclear	Yes	Yes	Yes	No	Yes	Yes	No	Yes	Yes	No	7	Moderate
Gartlehner	2006	Systematic Review	Unclear	Unclear	Yes	Yes	No	Unclear	Yes	No	Yes	Yes	Yes	6	Moderate
Gartlehner	2011	Systematic Review	Yes	Yes	Yes	Yes	No	Unclear	No	Yes	Yes	Yes	Yes	8	Moderate
Golfinopoulos	2007	Systematic Review	Unclear	Unclear	Yes	Yes	No	Yes	Unclear	NA	Yes	No	No	4	Moderate
Golfinopoulos	2009	Systematic Review	Unclear	Unclear	Yes	No	No	Unclear	Unclear	NA	Yes	No	No	2	Low
Goralczyk	2013	Systematic Review	Yes	Yes	Yes	Yes	No	Yes	No	No	Yes	No	Yes	7	Moderate
Goring	2014	Systematic Review	Yes	Yes	Yes	Yes	No	Yes	Unclear	NA	Unclear	No	No	5	Moderate
Goudswaard	2009	Systematic Review	Yes	Yes	Yes	Yes	Yes	Yes	Yes	Yes	Yes	Yes	Yes	11	High
Gross	2011	Systematic Review	Yes	Unclear	Yes	Yes	No	Yes	Yes	Yes	Yes	Yes	No	8	Moderate
Gupta	2013	Systematic Review	Unclear	Unclear	Yes	Yes	No	Yes	Yes	Yes	Yes	No	No	6	Moderate
Guyot	2011	Systematic Review	Yes	Yes	Yes	Yes	No	Yes	Unclear	NA	Yes	No	No	6	Moderate
Haas	2012	Systematic Review	Yes	Yes	No	No	No	No	No	Yes	Yes	No	No	4	Moderate
Hadjigeorgiou	2013	Not reported	Unclear	Yes	Yes	Unclear	No	Unclear	Unclear	NA	Yes	No	No	3	Low
Hansen	2008	Systematic Review	Unclear	Yes	Yes	Yes	Yes	Yes	No	Yes	Yes	Yes	No	8	Moderate
Harenberg	2012	Systematic Review	Unclear	Unclear	Yes	Yes	No	Yes	Unclear	NA	Yes	No	No	4	Moderate
Hartling	2011	Systematic Review	Yes	Yes	Yes	Yes	No	Unclear	No	Yes	Yes	No	No	6	Moderate
Hauser	2010	Systematic Review	Unclear	Yes	Yes	Yes	No	Yes	Yes	No	Yes	Yes	Yes	8	Moderate
Hauser	2010	Systematic Review	Yes	Yes	Yes	Yes	Yes	Yes	Yes	Yes	Yes	Yes	Yes	11	High
Hawkins	2009	Systematic Review	Unclear	Unclear	Yes	Yes	Yes	Unclear	Yes	Yes	Unclear	No	No	5	Moderate
Hoaglin	2013	Systematic Review	Unclear	Unclear	Yes	Yes	No	Yes	No	No	Yes	No	No	4	Moderate
Hofmeyr	2009	Systematic Review	Unclear	Unclear	Yes	Yes	No	Unclear	Yes	No	Yes	No	No	4	Moderate
Hornyak	2014	Not reported	Yes	Unclear	Yes	Yes	No	Yes	No	No	Yes	Yes	Yes	7	Moderate
Hutton	2012	Systematic Review	Unclear	No	No	Unclear	No	Yes	Yes	Yes	Unclear	No	No	3	Low
Ibrahim	2011	Not reported	Unclear	Yes	Yes	Unclear	No	Yes	Yes	Yes	Yes	Yes	No	7	Moderate
Imamura	2010	Systematic Review	Unclear	Yes	Yes	Yes	Yes	Yes	Yes	Unclear	Yes	Yes	Yes	9	High
Jansen	2006	Systematic Review	Unclear	Yes	Yes	Unclear	No	Yes	Yes	Yes	Yes	No	No	6	Moderate
Jansen	2010	Systematic Review	Unclear	Unclear	No	Unclear	No	Yes	Unclear	NA	Unclear	No	No	1	Low
Jonas	2013	Systematic Review	Yes	Yes	Yes	Yes	Yes	Yes	Yes	Yes	Yes	No	Yes	10	High
Karabis	2013	Systematic Review	Unclear	Yes	Yes	Yes	No	Yes	Yes	Yes	Yes	Yes	No	8	Moderate
Kessler	2011	Systematic Review	Yes	Yes	Unclear	Yes	No	Yes	Unclear	Yes	Yes	No	No	6	Moderate
Khan	2013	Systematic Review	Yes	Yes	Yes	Yes	No	Yes	Yes	Yes	Yes	No	No	8	Moderate
Krogh	2013	Systematic Review	Yes	Yes	Yes	Unclear	Yes	Yes	Yes	Yes	Yes	No	No	8	Moderate
Kyrgiou	2006	Systematic Review	Unclear	Unclear	Yes	Unclear	No	Yes	Unclear	NA	Yes	No	No	3	Low
Lam	2007	Systematic Review	Yes	Yes	Yes	Yes	No	Yes	Yes	Yes	Yes	Yes	No	9	High
Landoni	2013	Systematic Review	Unclear	Unclear	Yes	Yes	Yes	Yes	Yes	Yes	Yes	Yes	No	8	Moderate
Lang	2012	Systematic Review	Unclear	Yes	Yes	Yes	No	Unclear	Yes	Yes	Yes	No	Yes	7	Moderate
Lapitan	2009	Systematic Review	Yes	Yes	Yes	Yes	Yes	Yes	Yes	Yes	Yes	No	No	9	High
Launois	2011	Systematic Review	Yes	Unclear	Yes	Yes	No	Yes	No	No	Yes	No	No	5	Moderate
Leucht	2013	Not reported	Yes	Yes	Yes	Yes	No	Yes	Yes	No	No	Yes	No	7	Moderate
Liao	2013	Systematic Review	Unclear	Yes	Yes	Yes	No	Yes	Yes	No	Yes	No	No	6	Moderate
Lin	2012	Not reported	Unclear	Unclear	Yes	Yes	No	Yes	Yes	No	Yes	Yes	No	6	Moderate
Lin	2013	Systematic Review	Unclear	Yes	Yes	Unclear	No	Yes	Yes	Yes	Yes	No	No	6	Moderate
Littlewood	2012	Systematic Review	Unclear	Unclear	Yes	Yes	No	Yes	Unclear	NA	Yes	No	No	4	Moderate
Liu	2012	Systematic Review	Unclear	Unclear	Yes	Unclear	No	Yes	No	No	Yes	No	No	3	Low
Liu	2013	Systematic Review	Unclear	Unclear	Yes	Unclear	No	Yes	No	No	Yes	No	No	3	Low
Bash	2012	Systematic Review	Unclear	Unclear	No	Unclear	No	Yes	Unclear	NA	Unclear	No	Yes	2	Low
Macfadyen	2009	Systematic Review	Yes	No	Yes	Yes	Yes	Yes	Yes	Yes	Yes	Yes	Yes	10	High
Mak	2012	Not reported	Unclear	Unclear	No	Yes	No	Yes	Yes	No	Yes	Yes	Yes	6	Moderate
Makani	2011	Not reported	Unclear	Unclear	Yes	Unclear	No	No	No	Yes	Yes	Yes	No	4	Moderate
Malloy	2013	Not reported	Unclear	Yes	Yes	Unclear	No	Yes	No	No	Yes	No	No	4	Moderate
Marpillat	2013	Systematic Review	Unclear	Unclear	Yes	Yes	No	Yes	Yes	No	Yes	Yes	No	6	Moderate
Martyn-St James	2012	Systematic Review	Yes	Unclear	Yes	Yes	No	Yes	Yes	No	Yes	Yes	No	7	Moderate
Mason	2004	Systematic Review	Unclear	Unclear	Yes	Yes	Yes	Yes	Yes	Yes	Yes	No	No	7	Moderate
Maund	2011	Systematic Review	Unclear	Yes	Yes	Unclear	No	Unclear	No	Yes	Unclear	No	No	3	Low
Mauri	2008	Systematic Review	Yes	Unclear	Yes	Yes	No	Yes	Unclear	NA	Yes	No	No	5	Moderate
McDaid	2010	Systematic Review	Yes	Yes	Yes	Unclear	Yes	Unclear	Yes	Yes	Yes	No	No	7	Moderate
McIntosh	2011	Systematic Review	Yes	Yes	Yes	Yes	No	Yes	Yes	Yes	Yes	Yes	Yes	10	High
McLeod	2007	Systematic Review	Yes	Yes	Yes	Yes	No	Yes	Yes	Yes	Yes	No	No	8	Moderate
Meader	2010	Systematic Review	Unclear	Unclear	Yes	Unclear	No	Unclear	No	No	Unclear	No	No	1	Low
Mealing	2013	Systematic Review	Unclear	Yes	Yes	Yes	No	Unclear	Yes	No	No	No	No	4	Moderate
Mhaskar	2012	Systematic Review	Yes	No	Yes	Yes	Yes	Yes	Yes	Yes	Yes	Yes	No	9	High
Middleton	2010	Systematic Review	Yes	Unclear	Yes	Yes	No	Yes	Yes	Yes	Yes	No	No	7	Moderate
Migliore	2013	Not reported	Unclear	Unclear	Yes	Unclear	No	Yes	No	Yes	No	No	No	3	Low
Mills	2008	Systematic Review	Unclear	Yes	Yes	Yes	No	Yes	No	Yes	Yes	Yes	No	7	Moderate
Mills	2009	Systematic Review	Yes	Yes	Yes	Unclear	No	Yes	Yes	Yes	Yes	No	No	7	Moderate
Mills	2009	Not reported	Unclear	Yes	Yes	Yes	No	Yes	No	No	Unclear	No	No	4	Moderate
Mills	2010	Systematic Review	Yes	Yes	Yes	Unclear	No	Yes	Yes	Yes	Yes	Yes	No	8	Moderate
Mills	2011	Systematic Review	Unclear	Unclear	Yes	Unclear	Yes	Yes	Yes	No	Unclear	No	No	4	Moderate
Mills	2011	Systematic Review	Unclear	Yes	Yes	Yes	No	Yes	Yes	No	Yes	No	No	6	Moderate
Mills	2012	Systematic Review	Unclear	Yes	Yes	Unclear	No	Yes	No	No	Yes	No	No	4	Moderate
Murad	2012	Systematic Review	Yes	Yes	Yes	Unclear	No	Yes	Yes	Yes	Yes	Yes	Yes	9	High
Naci	2013	Systematic Review	Unclear	Yes	No	Unclear	No	No	Unclear	NA	Yes	No	No	2	Low
Naci	2013	Systematic Review	Yes	Yes	Yes	Yes	No	Yes	Yes	Yes	Yes	Yes	Yes	10	High
Navarese	2013	Not reported	Unclear	Unclear	Yes	Yes	No	Yes	No	No	Yes	No	No	4	Moderate
Nelson	2006	Systematic Review	Unclear	Unclear	Yes	Yes	No	Yes	Yes	Yes	Yes	Yes	No	7	Moderate
Nixon	2007	Systematic Review	Unclear	Yes	Yes	Yes	No	Yes	Unclear	NA	Yes	No	No	5	Moderate
Nuesch	2012	Systematic Review	Unclear	Yes	No	Unclear	No	Yes	Yes	Yes	Yes	Yes	No	6	Moderate
Orme	2010	Systematic Review	Unclear	Unclear	Yes	Yes	No	No	Unclear	NA	Unclear	No	No	2	Low
Padwal	2011	Systematic Review	Yes	Yes	Yes	Yes	No	Yes	Yes	Yes	Yes	Yes	Yes	10	High
Palmerini	2012	Not reported	Unclear	Unclear	Yes	Yes	No	Yes	Yes	Yes	Unclear	Yes	No	6	Moderate
Palmerini	2014	Not reported	Unclear	Unclear	Yes	Yes	No	Yes	Yes	No	Yes	Yes	No	6	Moderate
Palmieri	2013	Not reported	Unclear	Unclear	No	Unclear	No	Yes	Unclear	NA	Yes	No	No	2	Low
Pechlivanoglou	2014	Systematic Review	Unclear	Yes	Yes	Yes	No	Yes	Yes	No	Unclear	No	No	5	Moderate
Peterson	2008	Systematic Review	Unclear	Yes	Yes	Yes	No	Yes	Yes	Yes	Yes	Yes	Yes	9	High
Phung	2010	Systematic Review	Unclear	Yes	Yes	Unclear	No	Unclear	No	Yes	Yes	Yes	No	5	Moderate
Phung	2011	Systematic Review	Unclear	Yes	Yes	Unclear	No	Yes	Yes	Yes	Yes	Yes	No	7	Moderate
Picard	2000	Systematic Review	Unclear	Unclear	Yes	Unclear	Yes	Unclear	No	Yes	Unclear	No	No	3	Low
Piscione	2010	Systematic Review	Unclear	Unclear	Yes	Yes	No	Yes	No	No	Yes	Yes	No	5	Moderate
Playford	2006	Systematic Review	Unclear	Yes	Yes	Yes	No	Yes	Yes	Yes	Yes	Unclear	No	7	Moderate
Playford	2009	Systematic Review	Yes	Yes	Yes	Yes	No	Yes	Yes	Yes	Yes	Yes	No	9	High
Pollock	2009	Systematic Review	Yes	Yes	Yes	Yes	Yes	Yes	Yes	Yes	Yes	No	No	9	High
Psaty	2003	Not reported	Unclear	Unclear	No	Unclear	No	Yes	Unclear	NA	Yes	No	No	2	Low
Puhan	2009	Systematic Review	Unclear	Yes	Yes	Yes	Yes	Yes	Yes	Yes	Yes	No	No	8	Moderate
Quilici	2009	Systematic Review	Yes	Unclear	Yes	Yes	No	Yes	Unclear	NA	Yes	No	No	5	Moderate
Ramsberg	2012	Systematic Review	Unclear	Unclear	Yes	Yes	No	Yes	Unclear	NA	Unclear	No	Yes	4	Moderate
Reich	2011	Systematic Review	Unclear	Unclear	Yes	Yes	No	Yes	Yes	No	Unclear	No	No	4	Moderate
Rheims	2011	Systematic Review	Unclear	Unclear	Yes	Yes	No	Yes	No	Yes	Unclear	Yes	No	5	Moderate
Ribeiro	2011	Systematic Review	Unclear	Unclear	Yes	Unclear	No	Yes	Yes	No	Yes	No	No	4	Moderate
Richy	2006	Systematic Review	Unclear	Unclear	Yes	Yes	No	Yes	Yes	Yes	Yes	Yes	No	7	Moderate
Roskell	2010	Systematic Review	Unclear	Unclear	Yes	Yes	No	Yes	Yes	No	Yes	No	No	5	Moderate
Roskell	2010	Systematic Review	Unclear	Unclear	Yes	Unclear	No	No	No	Yes	Unclear	No	No	2	Low
Roskell	2012	Systematic Review	Yes	Yes	Yes	Yes	No	Yes	Yes	No	Unclear	No	No	6	Moderate
Rotta	2013	Systematic Review	Unclear	Unclear	No	Unclear	Yes	Yes	Yes	Yes	Yes	No	No	5	Moderate
Rudroju	2013	Systematic Review	Unclear	Yes	Yes	No	No	Unclear	No	No	Unclear	No	No	2	Low
Salliot	2010	Systematic Review	Unclear	Yes	Yes	Yes	No	Unclear	Unclear	NA	Yes	No	No	4	Moderate
Samarasekera	2013	Systematic Review	Yes	Unclear	Yes	Unclear	No	Yes	Yes	No	No	No	No	4	Moderate
Schmitz	2012	Systematic Review	Unclear	Unclear	Yes	Unclear	No	Yes	Unclear	NA	Yes	No	No	3	Low
Sciarretta	2010	Systematic Review	Unclear	Unclear	Yes	Unclear	Yes	Unclear	Unclear	NA	Yes	Yes	No	4	Moderate
Scott	2013	Systematic Review	Unclear	Unclear	Yes	Yes	No	Yes	Unclear	NA	Unclear	No	No	3	Low
Shi	2013	Systematic Review	Unclear	Unclear	Yes	Unclear	No	No	Yes	Yes	Yes	No	No	4	Moderate
Singh	2009	Overview of reviews	Yes	Yes	No	Unclear	No	Unclear	Yes	Unclear	Yes	No	No	4	Moderate
Snedecor	2014	Systematic Review	Unclear	Yes	Yes	Unclear	Yes	Yes	No	Yes	Unclear	No	No	5	Moderate
Soares-Weiser	2007	Systematic Review	Yes	No	Yes	Yes	No	Yes	Yes	Yes	Yes	Yes	Yes	9	High
Squires	2011	Systematic Review	Unclear	No	Yes	Yes	Yes	Yes	Yes	No	Yes	No	Yes	7	Moderate
Steiner	2012	Systematic Review	Unclear	Unclear	Yes	Yes	No	Yes	Yes	No	Yes	No	No	5	Moderate
Stowe	2011	Systematic Review	Unclear	Unclear	Yes	Yes	No	Unclear	Unclear	NA	Yes	No	No	3	Low
Sun	2012	Not reported	Unclear	Yes	Yes	Yes	No	Yes	Yes	No	Yes	No	No	6	Moderate
Tang	2012	Not reported	Unclear	Unclear	Yes	No	No	No	No	Yes	Unclear	No	No	2	Low
Terasawa	2012	Systematic Review	Unclear	Yes	Yes	Yes	Yes	Yes	Yes	No	Yes	No	No	7	Moderate
Thijs	2008	Systematic Review	Unclear	Unclear	Yes	Yes	Yes	Unclear	Unclear	NA	Yes	No	No	4	Moderate
Thorlund	2014	Systematic Review	Unclear	Yes	Yes	Yes	No	Yes	No	Yes	Yes	No	No	6	Moderate
Trelle	2011	Not reported	Unclear	Yes	Yes	Yes	No	Unclear	Yes	Yes	Yes	No	No	6	Moderate
Trikalinos	2009	Systematic Review	Unclear	Unclear	No	Unclear	No	Yes	Unclear	NA	Yes	No	No	2	Low
Tropeano	2010	Not reported	Unclear	Unclear	Yes	Yes	No	Yes	Yes	No	Yes	Yes	No	6	Moderate
Tu	2010	Not reported	Unclear	Yes	Yes	Yes	Yes	Unclear	Yes	No	Yes	No	No	6	Moderate
Tu	2012	Systematic Review	Unclear	Unclear	Yes	Yes	No	No	Yes	No	Unclear	No	No	3	Low
Uthman	2010	Not reported	Unclear	Unclear	Yes	Yes	No	Yes	Unclear	NA	Unclear	No	No	3	Low
Uthman	2013	Systematic Review	Yes	Yes	Yes	Unclear	No	Yes	Yes	No	Yes	No	No	6	Moderate
Van den Bruel	2010	Systematic Review	Unclear	Unclear	No	Unclear	No	Unclear	Yes	No	Yes	No	No	2	Low
Vejakama	2011	Systematic Review	Unclear	Unclear	Yes	Unclear	No	Yes	Yes	No	Yes	Yes	No	5	Moderate
Vieira	2011	Systematic Review	Unclear	Unclear	No	Unclear	No	Yes	Unclear	NA	Yes	No	No	2	Low
Virgili	2011	Systematic Review	Unclear	Unclear	No	Yes	No	Unclear	Unclear	NA	Yes	No	No	2	Low
Vissers	2010	Systematic Review	Unclear	Unclear	Yes	Yes	Yes	Yes	Unclear	NA	Unclear	No	No	4	Moderate
Wandel	2010	Systematic Review	Unclear	Yes	Yes	Yes	No	Yes	Yes	Yes	Yes	No	Yes	8	Moderate
Wang	2010	Systematic Review	Unclear	Yes	Yes	Unclear	No	Yes	Yes	Yes	Yes	No	No	6	Moderate
Welton	2009	Systematic Review	Unclear	Unclear	No	Unclear	No	Unclear	Unclear	NA	Yes	No	No	1	Low
Willhelmus	2000	Systematic Review	Yes	Unclear	Yes	Yes	Yes	Yes	Yes	Yes	Yes	No	No	8	Moderate
Wolff	2012	Systematic Review	Unclear	Yes	Yes	Yes	No	Yes	Yes	Yes	Yes	No	No	7	Moderate
Wong	2011	Systematic Review	Unclear	Yes	Yes	Yes	No	Yes	No	Yes	Yes	No	No	6	Moderate
Woo	2010	Systematic Review	Unclear	Yes	Yes	No	No	Unclear	Yes	Yes	Yes	No	No	5	Moderate
Wu	2006	Systematic Review	Yes	Yes	Yes	Unclear	No	Yes	No	No	Yes	No	No	5	Moderate
Wu	2013	Systematic Review	Yes	Unclear	Yes	Unclear	No	Yes	Yes	Yes	Yes	Yes	No	7	Moderate
Yu	2006	Systematic Review	Unclear	Yes	No	Unclear	No	Yes	Yes	Yes	Yes	Yes	No	6	Moderate
Yuan	2013	Systematic Review	Unclear	Yes	Yes	Yes	No	Yes	Yes	Yes	Yes	Yes	No	8	Moderate
Zeppetella	2014	Not reported	Unclear	Unclear	Yes	Yes	Yes	Yes	Yes	Yes	Yes	No	No	7	Moderate
Ziogas	2011	Systematic Review	Unclear	Unclear	Yes	Unclear	No	Unclear	Unclear	NA	Yes	No	No	2	Low

## Sheet: ISPOR Assessment (n=456)
		CONSISTENCY			HETEROGENEITY
First Author	Year	1. Consistency evaluated or discussed	2. With consistency was direct & indirect evidence included	3. Account for inconsistency to minimize bias	4. Rationale for fixed- or random- effects model	5. Rationale for heterogeneity assumptions in random effects model discussed	6. Subgroup, sensitivity or meta-regression analysis
Abdullah	2008	NA	NA	NA	NO	UNCLEAR	UNCLEAR
Akshintala	2013	YES	YES	YES	NO	UNCLEAR	YES
Anothaisintawee	2011	NO	UNCLEAR	UNCLEAR	YES	UNCLEAR	YES
Ara	2009	NO	UNCLEAR	UNCLEAR	NO	UNCLEAR	UNCLEAR
Ara	2012	YES	NA	YES	NO	UNCLEAR	UNCLEAR
Asseburg	2012	YES	UNCLEAR	UNCLEAR	YES	NA	NA
Assiri	2013	YES	YES	YES	NO	YES	UNCLEAR
Baker	2009	YES	YES	YES	NO	UNCLEAR	YES
Baker	2012	NA	NA	NA	NO	UNCLEAR	UNCLEAR
Baldwin	2011	YES	YES	YES	YES	UNCLEAR	NO
Bally	2012	NA	NA	NA	YES	NA	NA
Bangalore	2010	Yes	YES	Yes	YES	UNCLEAR	YES
Bangalore	2012	YES	YES	YES	YES	UNCLEAR	YES
Bangalore	2013	YES	YES	YES	YES	UNCLEAR	YES
Bansback	2009	NO	UNCLEAR	UNCLEAR	YES	UNCLEAR	YES
Barth	2013	YES	YES	YES	NO	UNCLEAR	YES
Bekkering	2011	YES	YES	YES	NO	UNCLEAR	YES
Berner	2006	NA	NA	NA	YES	NA	NA
Biondi-Zoccai	2013	NA	NA	NA	YES	UNCLEAR	UNCLEAR
Blanchard	2011	YES	YES	YES	YES	UNCLEAR	YES
Bodalia	2013	YES	YES	Yes	YES	UNCLEAR	YES
Bottomley	2011	YES	YES	YES	NO	UNCLEAR	YES
Braun	2013	YES	NA	YES	NO	UNCLEAR	YES
Brown	2006	NO	UNCLEAR	UNCLEAR	NO	UNCLEAR	YES
Buscemi	2007	NO	UNCLEAR	UNCLEAR	NO	UNCLEAR	YES
Buti	2013	YES	YES	YES	YES	UNCLEAR	YES
Cahill	2013	YES	YES	YES	NO	UNCLEAR	UNCLEAR
Carroll	2013	NO	UNCLEAR	UNCLEAR	YES	UNCLEAR	YES
Castellucci	2013	YES	NA	YES	YES	UNCLEAR	YES
Cawston	2013	NA	NA	NA	YES	UNCLEAR	YES
Chang	2012	NO	UNCLEAR	UNCLEAR	NO	UNCLEAR	YES
Chatterjee	2013	YES	YES	YES	YES	UNCLEAR	YES
Chen	2012	NO	UNCLEAR	UNCLEAR	YES	UNCLEAR	YES
Chilton	2014	YES	YES	YES	YES	UNCLEAR	YES
Cipriani	2009	YES	YES	YES	YES	UNCLEAR	YES
Cipriani	2011	YES	YES	YES	NO	UNCLEAR	YES
Cohen	2012	YES	NA	UNCLEAR	YES	UNCLEAR	UNCLEAR
Cooper	2006	NO	UNCLEAR	UNCLEAR	NO	YES	YES
Cooper	2011	YES	YES	YES	NO	YES	YES
Cooper	2013	NA	NA	NA	NO	UNCLEAR	YES
Cope	2011	YES	YES	YES	YES	UNCLEAR	YES
Cope	2012	YES	YES	YES	YES	UNCLEAR	YES
Corbett	2013	YES	YES	YES	YES	UNCLEAR	YES
Dakin	2011	NO	UNCLEAR	UNCLEAR	YES	UNCLEAR	UNCLEAR
Daniels	2012	YES	YES	YES	YES	UNCLEAR	YES
Del Santo	2011	NO	UNCLEAR	UNCLEAR	NO	UNCLEAR	UNCLEAR
Delea	2013	NO	UNCLEAR	UNCLEAR	NO	UNCLEAR	UNCLEAR
Dequen	2012	NO	UNCLEAR	UNCLEAR	YES	UNCLEAR	YES
Desamericq	2014	YES	YES	Yes	YES	UNCLEAR	UNCLEAR
Dogliotti	2014	YES	YES	YES	NO	UNCLEAR	YES
Dong	2013	YES	YES	YES	YES	UNCLEAR	YES
Dooley	2014	YES	YES	YES	NO	UNCLEAR	UNCLEAR
Dunkley	2012	YES	YES	Yes	YES	UNCLEAR	YES
Eckert	2006	YES	UNCLEAR	UNCLEAR	YES	YES	YES
Edwards	2009	NA	NA	NA	YES	UNCLEAR	YES
Eisenberg	2008	NO	UNCLEAR	UNCLEAR	NO	UNCLEAR	YES
Elliot	2007	YES	YES	YES	NO	UNCLEAR	UNCLEAR
Choy	2011	YES	YES	YES	YES	UNCLEAR	YES
Fang	2013	YES	NA	YES	NO	UNCLEAR	UNCLEAR
Fox	2012	NA	NA	NA	NO	UNCLEAR	UNCLEAR
Freemantle	2011	YES	YES	YES	YES	UNCLEAR	YES
Freemantle	2011	NO	UNCLEAR	UNCLEAR	YES	NA	NA
Freemantle	2013	NA	NA	NA	YES	UNCLEAR	YES
Fretheim	2012	YES	YES	YES	NO	UNCLEAR	UNCLEAR
Gafter-Gvili	2005	NA	NA	NA	YES	UNCLEAR	YES
Gagne	2013	NA	NA	NA	NO	NA	YES
Gartlehner	2011	Yes	YES	Yes	NO	UNCLEAR	UNCLEAR
Golfinopoulos	2007	YES	YES	YES	NO	YES	YES
Golfinopoulos	2009	YES	YES	YES	NO	YES	UNCLEAR
Goralczyk	2013	NO	UNCLEAR	UNCLEAR	NO	YES	YES
Goring	2014	NA	NA	NA	YES	UNCLEAR	YES
Goudswaard	2009	NO	UNCLEAR	UNCLEAR	NO	UNCLEAR	UNCLEAR
Gross	2011	NO	UNCLEAR	UNCLEAR	NO	UNCLEAR	UNCLEAR
Gupta	2013	YES	YES	YES	NO	UNCLEAR	YES
Guyot	2011	NO	UNCLEAR	UNCLEAR	YES	UNCLEAR	YES
Haas	2012	YES	YES	YES	YES	UNCLEAR	YES
Hadjigeorgiou	2013	YES	UNCLEAR	UNCLEAR	NO	UNCLEAR	UNCLEAR
Hansen	2008	YES	YES	YES	NO	UNCLEAR	UNCLEAR
Harenberg	2012	NA	NA	NA	YES	UNCLEAR	UNCLEAR
Hartling	2011	YES	YES	YES	NO	UNCLEAR	YES
Hauser	2010	NA	NA	NA	YES	UNCLEAR	YES
Hoaglin	2013	NO	UNCLEAR	UNCLEAR	NO	UNCLEAR	UNCLEAR
Hofmeyr	2008	Yes	NA	YES	NO	UNCLEAR	UNCLEAR
Hofmeyr	2009	YES	YES	Yes	YES	UNCLEAR	YES
Hornyak	2014	NO	UNCLEAR	UNCLEAR	NO	UNCLEAR	YES
Howell	2013	NO	UNCLEAR	UNCLEAR	NO	UNCLEAR	UNCLEAR
Hutton	2012	YES	YES	YES	NO	YES	YES
Ibrahim	2011	YES	YES	YES	NO	NA	UNCLEAR
Imamura	2010	NO	UNCLEAR	UNCLEAR	NO	UNCLEAR	UNCLEAR
Jansen	2006	NO	UNCLEAR	UNCLEAR	YES	UNCLEAR	YES
Liu	2013	YES	YES	YES	YES	UNCLEAR	UNCLEAR
Jonas	2013	NO	UNCLEAR	UNCLEAR	NO	UNCLEAR	YES
Karabis	2013	YES	YES	Yes	YES	UNCLEAR	YES
Kessler	2011	NO	UNCLEAR	UNCLEAR	NO	UNCLEAR	NO
Khan	2013	NA	NA	NA	YES	UNCLEAR	YES
Krogh	2013	NO	UNCLEAR	UNCLEAR	YES	YES	YES
Kyrgiou	2006	YES	NA	YES	NO	UNCLEAR	UNCLEAR
Lam	2007	NO	UNCLEAR	UNCLEAR	NO	UNCLEAR	YES
Landoni	2013	NO	UNCLEAR	UNCLEAR	YES	UNCLEAR	YES
Lang	2012	YES	NA	UNCLEAR	YES	UNCLEAR	UNCLEAR
Lapitan	2009	NO	UNCLEAR	UNCLEAR	YES	UNCLEAR	UNCLEAR
Launois	2011	NA	NA	NA	YES	UNCLEAR	UNCLEAR
Leucht	2013	YES	NA	YES	NO	YES	YES
Lin	2013	YES	YES	YES	NO	UNCLEAR	YES
Lin	2012	YES	YES	YES	YES	UNCLEAR	YES
Littlewood	2012	NO	UNCLEAR	UNCLEAR	YES	UNCLEAR	YES
Liu	2012	YES	YES	YES	NO	UNCLEAR	YES
Bash	2012	NO	UNCLEAR	UNCLEAR	YES	UNCLEAR	UNCLEAR
Macfadyen	2009	NO	UNCLEAR	UNCLEAR	NO	UNCLEAR	UNCLEAR
Mak	2012	NA	NA	NA	YES	UNCLEAR	YES
Makani	2011	NA	NA	NA	YES	UNCLEAR	YES
Malloy	2013	YES	YES	YES	NO	UNCLEAR	UNCLEAR
Marpillat	2013	YES	YES	YES	YES	UNCLEAR	YES
Martyn-St James	2012	NA	NA	NA	YES	UNCLEAR	YES
Mason	2004	NA	NA	NA	NO	NA	Yes
Maund	2011	YES	YES	YES	NO	UNCLEAR	YES
Mauri	2008	YES	NA	UNCLEAR	NO	YES	YES
McDaid	2010	YES	YES	YES	NO	UNCLEAR	YES
McIntosh	2011	YES	YES	YES	YES	UNCLEAR	YES
McLeod	2007	NA	NA	NA	YES	UNCLEAR	UNCLEAR
Meader	2010	NO	UNCLEAR	UNCLEAR	NO	UNCLEAR	UNCLEAR
Mealing	2013	NA	NA	NA	NO	NA	UNCLEAR
Mhaskar	2012	YES	YES	YES	NO	UNCLEAR	YES
Middleton	2010	NO	UNCLEAR	UNCLEAR	NO	NA	Yes
Migliore	2013	NA	NA	NA	NO	NA	NO
Mills	2008	NA	NA	NA	NO	UNCLEAR	YES
Mills	2009	NA	NA	NA	NO	NA	YES
Mills	2009	NA	NA	NA	NO	UNCLEAR	UNCLEAR
Mills	2010	YES	YES	YES	NO	UNCLEAR	YES
Mills	2011	YES	YES	YES	YES	UNCLEAR	YES
Mills	2011	NA	NA	NA	NO	UNCLEAR	UNCLEAR
Mills	2012	YES	NA	UNCLEAR	YES	UNCLEAR	YES
Murad	2012	YES	YES	YES	NO	UNCLEAR	YES
Naci	2013	NO	UNCLEAR	UNCLEAR	YES	UNCLEAR	YES
Naci	2013	YES	YES	YES	YES	UNCLEAR	YES
Navarese	2013	YES	YES	YES	YES	UNCLEAR	YES
Rudroju	2013	YES	YES	YES	NO	UNCLEAR	UNCLEAR
Nelson	2006	NA	NA	NA	YES	UNCLEAR	YES
Nixon	2007	NO	UNCLEAR	UNCLEAR	YES	YES	YES
Nuesch	2012	YES	NA	YES	NO	UNCLEAR	YES
Orme	2010	NO	UNCLEAR	UNCLEAR	YES	UNCLEAR	YES
Padwal	2011	YES	YES	YES	YES	UNCLEAR	YES
Palmerini	2012	YES	YES	YES	NO	UNCLEAR	UNCLEAR
Palmerini	2014	YES	YES	YES	NO	UNCLEAR	UNCLEAR
Palmieri	2013	NO	UNCLEAR	UNCLEAR	NO	NA	UNCLEAR
Pechlivanoglou	2014	YES	YES	YES	YES	UNCLEAR	YES
Peterson	2008	NA	NA	NA	YES	UNCLEAR	YES
Phung	2010	YES	YES	YES	NO	UNCLEAR	YES
Phung	2011	NO	UNCLEAR	UNCLEAR	NO	UNCLEAR	UNCLEAR
Phung	2011	YES	YES	YES	NO	UNCLEAR	YES
Picard	2000	NO	UNCLEAR	UNCLEAR	NO	NA	UNCLEAR
Piscione	2010	NO	UNCLEAR	UNCLEAR	YES	UNCLEAR	YES
Playford	2006	NA	NA	NA	YES	UNCLEAR	YES
Playford	2009	NO	UNCLEAR	UNCLEAR	NO	UNCLEAR	YES
Pollock	2009	NO	UNCLEAR	UNCLEAR	NO	UNCLEAR	UNCLEAR
Psaty	2003	YES	YES	YES	NO	YES	YES
Puhan	2009	NO	UNCLEAR	UNCLEAR	NO	UNCLEAR	YES
Ramsberg	2012	YES	YES	YES	YES	UNCLEAR	YES
Reich	2011	YES	UNCLEAR	UNCLEAR	NO	UNCLEAR	YES
Rheims	2011	NA	NA	NA	YES	NA	NA
Ribeiro	2011	YES	YES	YES	YES	UNCLEAR	YES
Richy	2006	NA	NA	NA	YES	UNCLEAR	YES
Roskell	2012	YES	UNCLEAR	UNCLEAR	YES	UNCLEAR	YES
Roskell	2010	YES	YES	YES	NO	UNCLEAR	YES
Rotta	2013	YES	YES	YES	NO	UNCLEAR	UNCLEAR
Salliot	2010	NO	UNCLEAR	UNCLEAR	NO	UNCLEAR	YES
Samarasekera	2013	YES	YES	YES	NO	YES	YES
Schmitz	2012	NA	NA	NA	YES	UNCLEAR	YES
Sciarretta	2010	YES	YES	YES	NO	UNCLEAR	YES
Scott	2013	YES	NA	YES	NO	UNCLEAR	YES
Shi	2013	YES	YES	YES	NO	UNCLEAR	YES
Singh	2009	NA	NA	NA	NO	UNCLEAR	YES
Snedecor	2014	YES	YES	YES	YES	NA	NA
Soares-Weiser	2007	NO	UNCLEAR	UNCLEAR	YES	NA	NA
Squires	2011	NO	UNCLEAR	UNCLEAR	YES	UNCLEAR	UNCLEAR
Steiner	2012	YES	YES	YES	YES	NA	NA
Stowe	2011	YES	UNCLEAR	UNCLEAR	NO	UNCLEAR	UNCLEAR
Sultana	2008	NA	NA	NA	NO	UNCLEAR	UNCLEAR
Sun	2012	YES	YES	YES	NO	UNCLEAR	NO
Tang	2012	YES	YES	YES	YES	UNCLEAR	UNCLEAR
Terasawa	2012	YES	YES	YES	NO	UNCLEAR	YES
Thijs	2008	YES	YES	YES	YES	UNCLEAR	YES
Thorlund	2014	YES	YES	YES	NO	UNCLEAR	YES
Trelle	2011	YES	YES	YES	NO	UNCLEAR	YES
Trikalinos	2009	YES	YES	YES	NO	UNCLEAR	YES
Tropeano	2010	YES	YES	YES	YES	UNCLEAR	YES
Tu	2010	NO	UNCLEAR	UNCLEAR	YES	UNCLEAR	YES
Tu	2012	YES	YES	YES	NO	UNCLEAR	NO
Uthman	2010	NA	NA	NA	NO	UNCLEAR	UNCLEAR
Uthman	2013	YES	YES	YES	NO	UNCLEAR	YES
Van den Bruel	2010	YES	YES	YES	YES	UNCLEAR	YES
van der Valk	2009	YES	YES	YES	YES	UNCLEAR	UNCLEAR
Vejakama	2011	NA	NA	NA	YES	UNCLEAR	YES
Vieira	2011	YES	YES	YES	YES	UNCLEAR	UNCLEAR
Virgili	2011	YES	YES	YES	NO	UNCLEAR	YES
Vissers	2010	YES	YES	YES	YES	UNCLEAR	YES
Wandel	2010	YES	YES	YES	NO	UNCLEAR	UNCLEAR
Wang	2010	YES	YES	YES	YES	UNCLEAR	YES
Liao	2013	YES	YES	YES	YES	UNCLEAR	YES
Welton	2009	NO	UNCLEAR	UNCLEAR	YES	UNCLEAR	UNCLEAR
Willhelmus	2000	NO	UNCLEAR	UNCLEAR	YES	UNCLEAR	UNCLEAR
Wolff	2012	NO	UNCLEAR	UNCLEAR	NO	UNCLEAR	UNCLEAR
Wong	2011	NO	UNCLEAR	UNCLEAR	NO	UNCLEAR	YES
Woo	2010	NO	UNCLEAR	UNCLEAR	NO	UNCLEAR	NO
Wu	2006	NA	NA	NA	NO	UNCLEAR	YES
Yu	2006	NO	UNCLEAR	UNCLEAR	NO	UNCLEAR	UNCLEAR
Yuan	2013	YES	NA	YES	YES	UNCLEAR	YES
Zeppetella	2014	YES	YES	YES	YES	UNCLEAR	UNCLEAR
Ziogas	2011	NO	UNCLEAR	UNCLEAR	NO	UNCLEAR	UNCLEAR
Naci	2013	NA	NA	NA	YES	YES	UNCLEAR
Lin	2014	YES	YES	YES	NO	UNCLEAR	UNCLEAR
Valentin	2011	NA	NA	NA	NO	YES	YES
Castellucci	2014	YES	YES	YES	YES	UNCLEAR	UNCLEAR
Jansen	2009	NA	NA	NA	YES	YES	UNCLEAR
Edwards	2015	NA	NA	NA	YES	NA	NA
Patel	2014	YES	YES	YES	YES	UNCLEAR	YES
Biondi-Zoccai	2005	NA	NA	NA	NO	UNCLEAR	UNCLEAR
Singh	2011	YES	YES	YES	YES	UNCLEAR	YES
Alberton	2012	NA	NA	NA	NO	UNCLEAR	YES
Donahue	2012	YES	YES	YES	NO	UNCLEAR	YES
Shamliyan	2013	YES	YES	Yes	YES	YES	YES
Liu	2014	NO	UNCLEAR	UNCLEAR	NO	UNCLEAR	UNCLEAR
Thakkinstian	2012	NO	UNCLEAR	UNCLEAR	NO	UNCLEAR	UNCLEAR
Reinecke	2015	NA	NA	NA	NO	UNCLEAR	UNCLEAR
Bangalore	2014	YES	YES	YES	NO	YES	UNCLEAR
Coleman	2008	NO	UNCLEAR	UNCLEAR	NO	YES	UNCLEAR
Leibovici-Weissman	2014	NO	UNCLEAR	UNCLEAR	NO	UNCLEAR	YES
Messori	2014	NA	NA	NA	NO	UNCLEAR	UNCLEAR
Thorlund	2012	NA	NA	NA	NO	UNCLEAR	UNCLEAR
Wilhelmus	2015	YES	YES	Yes	NO	UNCLEAR	YES
Zhou	2006	NA	NA	NA	NO	UNCLEAR	UNCLEAR
Zintzaras	2014	YES	NA	UNCLEAR	NO	UNCLEAR	UNCLEAR
Chan	2014	YES	YES	YES	YES	YES	UNCLEAR
Katsanos	2014	YES	YES	Yes	YES	UNCLEAR	YES
Greco	2015	YES	YES	YES	YES	UNCLEAR	YES
Ellis	2014	NA	NA	NA	YES	UNCLEAR	YES
Messori	2014	NO	UNCLEAR	UNCLEAR	NO	UNCLEAR	UNCLEAR
Messori	2014	NA	NA	NA	YES	UNCLEAR	UNCLEAR
Galvan-Banqueri	2013	NA	NA	NA	YES	UNCLEAR	UNCLEAR
Singh	2009	NA	NA	NA	YES	YES	YES
Musini	2014	NA	NA	NA	YES	UNCLEAR	YES
Mills	2014	YES	YES	YES	NO	UNCLEAR	YES
Zhang	2014	NA	NA	NA	NO	UNCLEAR	UNCLEAR
Gresham	2014	NA	NA	NA	YES	UNCLEAR	YES
Costa	2011	YES	YES	YES	NO	UNCLEAR	YES
Brown	2013	YES	YES	YES	YES	UNCLEAR	UNCLEAR
Loveman	2015	YES	YES	Yes	YES	UNCLEAR	YES
Gao	2013	NA	NA	NA	NO	UNCLEAR	YES
Palmerini	2013	YES	YES	Yes	NO	UNCLEAR	UNCLEAR
Naci	2013	YES	YES	Yes	YES	UNCLEAR	YES
Lewis	2015	NO	UNCLEAR	UNCLEAR	YES	YES	UNCLEAR
Loke	2014	NA	NA	NA	YES	UNCLEAR	YES
Lee	2015	YES	YES	YES	NO	UNCLEAR	UNCLEAR
Kotb	2015	YES	YES	Yes	YES	UNCLEAR	YES
Craddy	2014	YES	YES	YES	YES	UNCLEAR	YES
Hazlewood	2015	YES	YES	Yes	YES	UNCLEAR	YES
Loymans	2014	YES	YES	YES	NO	YES	UNCLEAR
Nagayama	2014	YES	YES	YES	NO	YES	UNCLEAR
Wang	2014	YES	YES	YES	NO	UNCLEAR	UNCLEAR
Bannuru	2015	YES	YES	Yes	YES	YES	YES
Sobieraj	2015	YES	YES	YES	NO	YES	YES
Baji	2014	NA	NA	NA	NO	UNCLEAR	UNCLEAR
Maman	2014	NO	UNCLEAR	UNCLEAR	YES	UNCLEAR	YES
Xiong	2014	YES	YES	Yes	YES	YES	UNCLEAR
Singh	2014	NA	NA	NA	NO	UNCLEAR	UNCLEAR
Jansen	2014	NA	NA	NA	YES	UNCLEAR	UNCLEAR
Oba	2014	NO	UNCLEAR	UNCLEAR	YES	UNCLEAR	YES
Oba	2015	YES	YES	YES	YES	UNCLEAR	YES
Wiens	2013	YES	YES	Yes	NO	UNCLEAR	UNCLEAR
Singh	2015	YES	YES	Yes	NO	UNCLEAR	UNCLEAR
Tadrous	2014	YES	YES	YES	NO	UNCLEAR	YES
Phan	2014	NA	NA	NA	NO	UNCLEAR	UNCLEAR
Johnston	2014	NO	UNCLEAR	UNCLEAR	NO	UNCLEAR	UNCLEAR
Davies	2006	NO	UNCLEAR	UNCLEAR	NO	UNCLEAR	YES
Gomez-Outes	2012	NA	NA	NA	YES	UNCLEAR	UNCLEAR
Dai	2014	NA	NA	NA	YES	UNCLEAR	YES
Meissner	2013	NO	UNCLEAR	UNCLEAR	NO	NA	YES
Naci	2013	YES	YES	Yes	YES	YES	YES
Selph	2011	NA	NA	NA	NO	UNCLEAR	YES
Smith	2011	NA	NA	NA	NO	UNCLEAR	YES
Caldeira	2014	NA	NA	NA	YES	UNCLEAR	YES
Dai	2014	YES	YES	YES	YES	UNCLEAR	YES
Graudal	2014	YES	NA	Yes	YES	UNCLEAR	YES
Kunitomi	2015	YES	YES	YES	YES	UNCLEAR	UNCLEAR
Sun	2015	YES	YES	YES	NO	UNCLEAR	UNCLEAR
Skoetz	2013	YES	YES	YES	NO	YES	YES
Loveman	2014	YES	YES	YES	YES	UNCLEAR	UNCLEAR
Wang	2014	YES	YES	YES	YES	UNCLEAR	YES
Devine	2011	NA	NA	NA	NO	UNCLEAR	YES
Sun	2015	YES	YES	YES	NO	UNCLEAR	UNCLEAR
Vestergaard	2007	NA	NA	NA	YES	UNCLEAR	YES
Kriston	2014	YES	YES	YES	YES	UNCLEAR	YES
Linde	2015	YES	YES	YES	YES	UNCLEAR	YES
Schmid	2015	NA	NA	NA	NO	UNCLEAR	UNCLEAR
Buser	2012	YES	YES	YES	NO	UNCLEAR	UNCLEAR
Gupta	2014	YES	YES	YES	NO	UNCLEAR	UNCLEAR
Hutchinson	2014	YES	YES	YES	YES	UNCLEAR	YES
Li	2014	YES	YES	YES	NO	UNCLEAR	UNCLEAR
Kotze	2009	NO	UNCLEAR	UNCLEAR	YES	UNCLEAR	YES
Hansen	2008	NA	NA	NA	NO	UNCLEAR	UNCLEAR
Baji	2014	NO	UNCLEAR	UNCLEAR	NO	YES	UNCLEAR
Schmitt	2014	NO	UNCLEAR	UNCLEAR	YES	UNCLEAR	UNCLEAR
Yang	2014	YES	YES	YES	YES	YES	UNCLEAR
Datto	2013	NO	UNCLEAR	UNCLEAR	YES	UNCLEAR	UNCLEAR
Zhu	2014	YES	YES	YES	YES	YES	YES
Danchin	2011	YES	YES	YES	YES	YES	YES
Regnier	2014	YES	YES	YES	YES	UNCLEAR	UNCLEAR
Myers	2014	YES	YES	YES	NO	YES	YES
Stam	2012	NO	UNCLEAR	UNCLEAR	YES	UNCLEAR	YES
Pichenot	2011	NA	NA	NA	NO	UNCLEAR	YES
Rashiq	2013	YES	YES	YES	NO	UNCLEAR	UNCLEAR
Zeng	2015	YES	YES	YES	NO	UNCLEAR	YES
Palmer	2014	YES	YES	YES	NO	YES	YES
Rollins	2014	YES	YES	YES	NO	UNCLEAR	UNCLEAR
Stowe	2010	NA	NA	NA	NO	NA	YES
Messori	2015	NA	NA	NA	YES	UNCLEAR	UNCLEAR
Rochwerg	2014	YES	YES	YES	NO	NA	UNCLEAR
Dal Molin	2014	YES	YES	YES	NO	UNCLEAR	YES
Sun	2015	YES	YES	YES	NO	UNCLEAR	UNCLEAR
Ziakas	2014	YES	YES	YES	NO	UNCLEAR	UNCLEAR
Sun	2012	YES	YES	YES	NO	UNCLEAR	NO
Wang	2015	YES	YES	YES	NO	YES	YES
Thakur	2015	YES	YES	YES	NO	UNCLEAR	UNCLEAR
Mealing	2014	YES	YES	YES	YES	UNCLEAR	YES
Kunitomi	2014	YES	NA	YES	NO	UNCLEAR	UNCLEAR
Galván-Banqueri	2015	NA	NA	NA	YES	UNCLEAR	UNCLEAR
Laporte	2014	NA	NA	NA	YES	UNCLEAR	UNCLEAR
Shu	2013	NA	NA	NA	NO	UNCLEAR	UNCLEAR
Ellis	2014	NA	NA	NA	YES	UNCLEAR	YES
Gallego-Galisteo	2012	NA	NA	NA	NO	NA	UNCLEAR
Mantha	2015	NA	NA	NA	NO	NA	UNCLEAR
Moore	2005	NA	NA	NA	NO	NA	UNCLEAR
Fournier	2014	YES	YES	YES	YES	UNCLEAR	UNCLEAR
Wu	2013	NA	NA	NA	NO	UNCLEAR	YES
Bergman	2010	NA	NA	NA	YES	UNCLEAR	UNCLEAR
Zagmutt	2012	NA	NA	NA	YES	UNCLEAR	UNCLEAR
Guyot	2012	NO	UNCLEAR	UNCLEAR	YES	UNCLEAR	UNCLEAR
Kang	2014	NA	NA	NA	NO	UNCLEAR	UNCLEAR
Naci	2014	YES	YES	YES	YES	YES	YES
Gerger	2014	YES	YES	YES	NO	UNCLEAR	YES
Mills	2014	YES	YES	YES	NO	UNCLEAR	Yes
Haspinger	2015	NA	NA	NA	NO	UNCLEAR	UNCLEAR
Alfirevic	2015	YES	YES	YES	YES	UNCLEAR	YES
Schoenberg	2013	NO	UNCLEAR	UNCLEAR	NO	NA	YES
Kew	2014	YES	YES	YES	YES	UNCLEAR	YES
Chen	2014	NA	NA	NA	YES	UNCLEAR	YES
Wang	2015	YES	YES	YES	YES	UNCLEAR	NA
Brophy	2005	NA	NA	NA	NO	UNCLEAR	UNCLEAR
Carter	2014	NA	NA	NA	YES	YES	YES
Piccolo	2014	YES	YES	YES	NO	UNCLEAR	UNCLEAR
Hüttner	2015	NO	UNCLEAR	UNCLEAR	YES	UNCLEAR	YES
Djavan	1999	NO	UNCLEAR	UNCLEAR	NO	UNCLEAR	UNCLEAR
Gurusamy	2011	YES	YES	YES	NO	UNCLEAR	YES
Dakin	2010	YES	YES	YES	YES	UNCLEAR	UNCLEAR
Sun	2014	NA	NA	NA	YES	UNCLEAR	UNCLEAR
Turkstra	2011	NA	NA	NA	YES	UNCLEAR	YES
Desai	2012	NA	NA	NA	NO	UNCLEAR	YES
Oba	2014	YES	YES	YES	YES	UNCLEAR	YES
Hua	2012	NO	UNCLEAR	UNCLEAR	NO	UNCLEAR	UNCLEAR
Biondi-Zoccai	2014	YES	YES	YES	YES	UNCLEAR	UNCLEAR
Liang	2014	YES	YES	YES	NO	UNCLEAR	UNCLEAR
Xiao	2015	YES	YES	YES	YES	UNCLEAR	No
Zhu	2015	YES	YES	YES	NO	UNCLEAR	YES
Gupta	2014	YES	YES	YES	NO	UNCLEAR	UNCLEAR
Yildiz	2015	YES	YES	YES	NO	UNCLEAR	YES
Peruzzi	2015	YES	YES	YES	YES	UNCLEAR	UNCLEAR
Yang	2014	YES	YES	YES	NO	UNCLEAR	UNCLEAR
Zhang	2013	YES	YES	YES	YES	UNCLEAR	UNCLEAR
Nelson	2014	NA	NA	NA	YES	UNCLEAR	YES
Zaccara	2013	NA	NA	NA	YES	UNCLEAR	UNCLEAR
Chatterjee	2013	NA	NA	NA	YES	UNCLEAR	YES
Thorlund	2014	NO	UNCLEAR	UNCLEAR	YES	UNCLEAR	UNCLEAR
Stynes	2015	YES	YES	YES	NO	UNCLEAR	YES
Roskell	2014	NO	UNCLEAR	UNCLEAR	YES	UNCLEAR	YES
Le Cleach	2014	YES	YES	YES	YES	UNCLEAR	YES
Bangalore	2014	YES	YES	YES	NO	UNCLEAR	UNCLEAR
Bangalore	2013	YES	YES	YES	YES	UNCLEAR	YES
Chou	2008	NO	UNCLEAR	UNCLEAR	YES	UNCLEAR	YES
Griebeler	2014	YES	YES	YES	YES	UNCLEAR	YES
Dong	2014	NA	NA	NA	YES	UNCLEAR	YES
Kwak	2013	NA	NA	NA	NO	YES	YES
Chen	2015	NA	NA	NA	NO	UNCLEAR	UNCLEAR
Dumville	2013	NO	UNCLEAR	UNCLEAR	YES	UNCLEAR	UNCLEAR
Stevens	2015	YES	YES	YES	YES	YES	YES
Jalota	2011	NA	NA	NA	NO	YES	YES
Maratea	2011	NA	NA	NA	NO	NA	UNCLEAR
Shamliyan	2013	YES	YES	YES	NO	YES	YES
Lin	2014	YES	YES	YES	NO	UNCLEAR	YES
Cope	2013	YES	YES	YES	YES	NA	NA
Wertli	2014	NA	NA	NA	NO	UNCLEAR	UNCLEAR
van Walsem	2015	YES	YES	YES	YES	UNCLEAR	UNCLEAR
Kwok	2013	NA	NA	NA	NO	NA	YES
Cucherat	2014	YES	UNCLEAR	UNCLEAR	NO	UNCLEAR	UNCLEAR
Llorca	2014	NA	NA	NA	YES	YES	YES
Hopkins	2011	NA	NA	NA	NO	UNCLEAR	YES
Pandor	2013	YES	YES	YES	YES	YES	YES
Windecker	2014	YES	YES	YES	NO	YES	UNCLEAR
Klemp	2011	NO	UNCLEAR	UNCLEAR	NO	UNCLEAR	UNCLEAR
Gonzalez-Vacarezza	2014	NA	NA	NA	YES	UNCLEAR	UNCLEAR
Navarese	2013	YES	YES	YES	YES	UNCLEAR	YES
Bulluck	2015	YES	YES	YES	NO	UNCLEAR	UNCLEAR
Benedetto	2015	YES	YES	YES	NO	UNCLEAR	YES
Price	2014	YES	YES	YES	NO	UNCLEAR	UNCLEAR
Bangalore	2012	YES	YES	YES	YES	UNCLEAR	YES
Strassmann	2009	YES	YES	YES	YES	UNCLEAR	YES
Shams	2013	NO	UNCLEAR	UNCLEAR	YES	UNCLEAR	UNCLEAR
Dranitsaris	2014	NA	NA	NA	YES	UNCLEAR	YES
Huai	2015	NA	NA	NA	YES	NA	NA
Roskell	2014	YES	YES	YES	YES	YES	YES
Wang	2015	YES	YES	YES	YES	YES	YES
Cui	2014	NO	UNCLEAR	UNCLEAR	YES	UNCLEAR	YES
Faggion	2014	YES	YES	YES	NO	UNCLEAR	UNCLEAR
Snedecor	2014	YES	YES	YES	YES	NA	NA
Bow	2015	YES	YES	YES	YES	YES	UNCLEAR
Gray	2012	YES	YES	YES	YES	UNCLEAR	YES
Dumville	2012	YES	YES	YES	YES	UNCLEAR	UNCLEAR
Orme	2014	NA	NA	NA	YES	UNCLEAR	YES
Cameron	2014	YES	YES	YES	YES	YES	YES
Riemsma	2011	NO	UNCLEAR	UNCLEAR	YES	UNCLEAR	YES
Wiebe	2011	YES	YES	YES	YES	UNCLEAR	YES
Moja	2015	YES	YES	YES	YES	YES	UNCLEAR
Zhu	2015	YES	YES	YES	NO	YES	UNCLEAR
Stidham	2014	NA	NA	NA	NO	UNCLEAR	YES
Stidham	2014	NA	NA	NA	NO	UNCLEAR	YES
Edwards	2009	YES	YES	Yes	YES	UNCLEAR	YES
Maxwell	2015	YES	YES	Yes	YES	YES	YES
Edwards	2009	YES	YES	Yes	NO	YES	YES
Caruba	2014	NO	UNCLEAR	UNCLEAR	YES	UNCLEAR	YES
Stagg	2014	YES	YES	Yes	YES	YES	YES
Dong	2015	YES	YES	Yes	NO	UNCLEAR	YES
Furukawa	2014	YES	YES	Yes	YES	UNCLEAR	YES
Leaviss	2014	NO	UNCLEAR	UNCLEAR	YES	YES	YES
Wang	2014	NA	NA	NA	NO	UNCLEAR	UNCLEAR
Naudet	2013	YES	YES	YES	YES	UNCLEAR	UNCLEAR
Owen	2010	YES	YES	YES	NO	UNCLEAR	YES
Signorovitch	2015	NO	UNCLEAR	UNCLEAR	YES	UNCLEAR	YES
Mavranezouli	2013	NO	UNCLEAR	UNCLEAR	NO	UNCLEAR	UNCLEAR
Sun	2015	YES	YES	YES	NO	UNCLEAR	UNCLEAR
Trinquart	2012	NA	NA	NA	NO	UNCLEAR	UNCLEAR
Vegter	2014	YES	YES	YES	YES	UNCLEAR	UNCLEAR
Chambers	2014	NA	NA	NA	YES	UNCLEAR	UNCLEAR
Wehren	2004	NA	NA	NA	NO	UNCLEAR	YES
Oh	2015	YES	NA	YES	NO	UNCLEAR	UNCLEAR
Ashby	2014	YES	YES	YES	YES	UNCLEAR	YES
Cope	2013	NA	NA	NA	YES	UNCLEAR	UNCLEAR
Delahoy	2010	NA	NA	NA	NO	UNCLEAR	UNCLEAR
Filippini	2013	YES	YES	YES	NO	YES	YES
Fountoulakis	2013	NA	NA	NA	NO	UNCLEAR	YES
Gartlehner	2006	NA	NA	NA	NO	UNCLEAR	YES
Hauser	2010	NA	NA	NA	YES	UNCLEAR	YES
Hawkins	2009	NO	UNCLEAR	UNCLEAR	NO	UNCLEAR	UNCLEAR
Jansen	2010	NA	NA	NA	YES	UNCLEAR	YES
Quilici	2009	NA	NA	NA	NO	UNCLEAR	YES
Roskell	2010	NO	UNCLEAR	UNCLEAR	YES	UNCLEAR	UNCLEAR
Tudur Smith	2007	YES	YES	YES	NO	NA	UNCLEAR
Wu	2013	YES	YES	YES	NO	UNCLEAR	UNCLEAR
